# Supplementary material for: SSGA and MSGA: two seed-growing algorithms for constructing collaborative subnetworks
Source: Sci Rep. 2017 May 3;7:1446. doi: 10.1038/s41598-017-01556-z (PMC5431152; doi:10.1038/s41598-017-01556-z)
Supplement: Supplementary file 2 — Supplementary Tables 3-6 [file 41598_2017_1556_MOESM2_ESM.xls]

## Sheet: Supplemantary-Table3
	Supplementary Table 3 The Subnetworks of TF derived from SSGA, MSGA and Triple-Link Algorithms (Not all subnetwork were annotated)
No	gene_ID	SSGA(SS)	SSGA(SS)	MSGA(MS)	MSGA(MS)	Triple Link(TL)	Triple Link(TL)	Description	Function	TAIR's annotation	Gene Symbol		Primary function of each subnetwork	Specific function of each TF	References
1	AT1G27740	SS-Subnetwork1	1	MS-Subnetwork1	1	TF-Subnetwork1	1	root hair defective 6-like 4	Basic helix-loop-helix (bHLH) transcription factor that is sufficient to promote postmitotic cell growth in root-hair cells. RSL4 is a direct transcriptional target of RHD6	root hair defective 6-like 4 (RSL4); FUNCTIONS IN: DNA binding, sequence-specific DNA binding transcription factor activity; INVOLVED IN: root hair initiation, response to auxin stimulus, positive regulation of transcription, cell growth, regulation of transcription; LOCATED IN: nucleus; EXPRESSED IN: trichoblast, root; EXPRESSED DURING: 5 root hair formation; CONTAINS InterPro DOMAIN/s: Helix-lo…	RSL4	root hair defective 6-like 4	Root and root hair development	Postmitotic cell growth in root-hair cells	10.1038/ng.529
2	AT1G57560	SS-Subnetwork1	1	MS-Subnetwork1	1	TF-Subnetwork1	1	myb domain protein 50	Member of the R2R3 factor gene family.	myb domain protein 50 (MYB50); CONTAINS InterPro DOMAIN/s: SANT, DNA-binding (InterPro:IPR001005), Homeodomain-like (InterPro:IPR009057), Myb, DNA-binding (InterPro:IPR014778), HTH transcriptional regulator, Myb-type, DNA-binding (InterPro:IPR017930), Homeodomain-related (InterPro:IPR012287), Myb transcription factor (InterPro:IPR015495); BEST Arabidopsis thaliana protein match is: myb domain pro…	MYB50	myb domain protein 50	Root and root hair development	myb domain protein 50	---
3	AT2G28160	SS-Subnetwork1	1	MS-Subnetwork1	1	TF-Subnetwork1	1	FER-like regulator of iron uptake	Encodes a putative transcription factor that regulates iron uptake responses. mRNA is detected in the outer cell layers of the root and accumulates in response to iron deficiency. The expression of many iron-regulated genes is dependent on FIT1. It specifically regulates FRO2 at the level of mRNA accumulation and IRT1 at the level of protein accumulation.Similar to FER in tomato and is a regulato…	FER-like regulator of iron uptake (FRU); FUNCTIONS IN: DNA binding, sequence-specific DNA binding transcription factor activity; INVOLVED IN: regulation of iron ion transport, response to cytokinin stimulus, response to iron ion, regulation of transcription; LOCATED IN: nucleus; EXPRESSED IN: root; CONTAINS InterPro DOMAIN/s: Helix-loop-helix DNA-binding domain (InterPro:IPR001092), Helix-loop-he…	FRU	FER-like regulator of root iron uptake	Root and root hair development	Regulates iron uptake responses in outer cells of root	10.1016/j.febslet.2004.10.062
4	AT5G19790	SS-Subnetwork1	1	MS-Subnetwork1	1	TF-Subnetwork1	1	related to AP2 11	encodes a member of the ERF (ethylene response factor) subfamily B-6 of ERF/AP2 transcription factor family (RAP2.11). The protein contains one AP2 domain. There are 12 members in this subfamily including RAP2.11.	related to AP2 11 (RAP2.11); FUNCTIONS IN: DNA binding, sequence-specific DNA binding transcription factor activity; INVOLVED IN: regulation of transcription, DNA-dependent; LOCATED IN: nucleus; EXPRESSED IN: root hair, epidermis, primary root differentiation zone; CONTAINS InterPro DOMAIN/s: DNA-binding, integrase-type (InterPro:IPR016177), Pathogenesis-related transcriptional factor/ERF, DNA-bi…	RAP2.11	related to AP2 11	Root and root hair development	Ethylene response factor controlling root growth	10.1073/pnas.0510607103
5	AT5G25810	SS-Subnetwork1	1	MS-Subnetwork1	1	TF-Subnetwork1	1	Integrase-type DNA-binding superfamily protein	encodes a member of the DREB subfamily A-4 of ERF/AP2 transcription factor family (TINY). The protein contains one AP2 domain. There are 17 members in this subfamily including TINY. Ectopic or overexpression of this gene in a Ds tagged line has reduced cell expansion. The expression of this gene is induced by ethylene and light and appears to stimulate cytokinin biosynthesis.	TINY (tny); CONTAINS InterPro DOMAIN/s: DNA-binding, integrase-type (InterPro:IPR016177), Pathogenesis-related transcriptional factor/ERF, DNA-binding (InterPro:IPR001471); BEST Arabidopsis thaliana protein match is: Integrase-type DNA-binding superfamily protein (TAIR:AT5G11590.1); Has 1807 Blast hits to 1807 proteins in 277 species: Archae - 0; Bacteria - 0; Metazoa - 736; Fungi - 347; Plants -…	tny	TINY	Root and root hair development	ERF/AP2 TF control cell expansion in root	http:/​/​dx.​doi.​org/​10.​1105/​tpc.​8.​4.​659
6	AT5G58010	SS-Subnetwork1	1	MS-Subnetwork1	1	TF-Subnetwork1	1	LJRHL1-like 3	Encodes a basic helix-loop-helix (bHLH) protein that regulates root hair development. One of the three Arabidopsis homologs of the Lotus japonicus ROOTHAIRLESS1 (LjRHL1) gene: At2g24260 (AtLRL1), At4g30980 (AtLRL2), and At5g58010 (AtLRL3).	LJRHL1-like 3 (LRL3); CONTAINS InterPro DOMAIN/s: Helix-loop-helix DNA-binding domain (InterPro:IPR001092), Helix-loop-helix DNA-binding (InterPro:IPR011598); BEST Arabidopsis thaliana protein match is: LJRHL1-like 1 (TAIR:AT2G24260.1); Has 3430 Blast hits to 3424 proteins in 205 species: Archae - 0; Bacteria - 0; Metazoa - 226; Fungi - 49; Plants - 3153; Viruses - 0; Other Eukaryotes - 2 (source…	LRL3	LJRHL1-like 3	Root and root hair development	regulates root hair development	http:/​/​dx.​doi.​org/​10.​1104/​pp.​109.​143867
7	AT1G30650	SS-Subnetwork1	1	MS-Subnetwork19	19	TF-Subnetwork1	1	WRKY DNA-binding protein 14	member of WRKY Transcription Factor; Group II-e	WRKY DNA-binding protein 14 (WRKY14); CONTAINS InterPro DOMAIN/s: DNA-binding WRKY (InterPro:IPR003657), Transcription factor, WRKY group Iie (InterPro:IPR017412); BEST Arabidopsis thaliana protein match is: WRKY DNA-binding protein 35 (TAIR:AT2G34830.1); Has 3350 Blast hits to 2895 proteins in 207 species: Archae - 0; Bacteria - 0; Metazoa - 14; Fungi - 12; Plants - 3273; Viruses - 0; Other Euka…	WRKY14	WRKY DNA-binding protein 14	Root and root hair development	WRKY DNA-binding protein 14	10.1073/pnas.0510607103
8	AT1G66470	SS-Subnetwork1	1	MS-Subnetwork19	19	TF-Subnetwork1	1	ROOT HAIR DEFECTIVE6	---	ROOT HAIR DEFECTIVE6 (RHD6); CONTAINS InterPro DOMAIN/s: Helix-loop-helix DNA-binding domain (InterPro:IPR001092), Helix-loop-helix DNA-binding (InterPro:IPR011598); BEST Arabidopsis thaliana protein match is: RHD SIX-LIKE 1 (TAIR:AT5G37800.1); Has 2452 Blast hits to 2438 proteins in 100 species: Archae - 0; Bacteria - 0; Metazoa - 23; Fungi - 2; Plants - 2416; Viruses - 0; Other Eukaryotes - 11 …	RHD6	ROOT HAIR DEFECTIVE6	Root and root hair development	Early root hair formation	10.1126/science.1142618
9	AT5G60120	SS-Subnetwork1	1	MS-	MS-	TF-Subnetwork1	1	target of early activation tagged (EAT) 2	---	target of early activation tagged (EAT) 2 (TOE2); FUNCTIONS IN: DNA binding, sequence-specific DNA binding transcription factor activity; INVOLVED IN: regulation of transcription, DNA-dependent; LOCATED IN: nucleus; EXPRESSED IN: 22 plant structures; EXPRESSED DURING: 13 growth stages; CONTAINS InterPro DOMAIN/s: DNA-binding, integrase-type (InterPro:IPR016177), Pathogenesis-related transcription…	TOE2	target of early activation tagged (EAT) 2	Root and root hair development	target of early activation tagged (EAT) 2	---
10	AT1G21340	SS-Subnetwork2	2	MS-Subnetwork2	2	TF-Subnetwork2	2	Dof-type zinc finger DNA-binding family protein	---	Dof-type zinc finger DNA-binding family protein; CONTAINS InterPro DOMAIN/s: Zinc finger, Dof-type (InterPro:IPR003851); BEST Arabidopsis thaliana protein match is: Dof-type zinc finger DNA-binding family protein (TAIR:AT3G52440.1); Has 1085 Blast hits to 1080 proteins in 56 species: Archae - 0; Bacteria - 0; Metazoa - 0; Fungi - 0; Plants - 1080; Viruses - 0; Other Eukaryotes - 5 (source: NCBI B…	---	---	Root cap or root development	Dof-type zinc finger DNA-binding protein	---
11	AT1G26870	SS-Subnetwork2	2	MS-Subnetwork2	2	TF-Subnetwork2	2	NAC (No Apical Meristem) domain transcriptional regulator superfamily protein	---	FEZ (FEZ); CONTAINS InterPro DOMAIN/s: No apical meristem (NAM) protein (InterPro:IPR003441); BEST Arabidopsis thaliana protein match is: NAC domain containing protein 94 (TAIR:AT5G39820.1); Has 2973 Blast hits to 2966 proteins in 76 species: Archae - 0; Bacteria - 0; Metazoa - 2; Fungi - 0; Plants - 2971; Viruses - 0; Other Eukaryotes - 0 (source: NCBI BLink).	FEZ	FEZ	Root cap or root development	FEZ and SMB control root stem cells in cap	10.1016/j.devcel.2008.09.019
12	AT1G33280	SS-Subnetwork2	2	MS-Subnetwork2	2	TF-Subnetwork2	2	NAC domain containing protein 15	NAC domain protein. SMB, BRN1, and BRN2 act to regulate root cap maturation, in a partially redundant fashion.BRN1 and BRN2, control the cell wall maturation processes that are required to detach root cap layers from the root.	NAC domain containing protein 15 (NAC015); CONTAINS InterPro DOMAIN/s: No apical meristem (NAM) protein (InterPro:IPR003441); BEST Arabidopsis thaliana protein match is: NAC domain containing protein 70 (TAIR:AT4G10350.1); Has 2985 Blast hits to 2980 proteins in 75 species: Archae - 0; Bacteria - 0; Metazoa - 0; Fungi - 0; Plants - 2985; Viruses - 0; Other Eukaryotes - 0 (source: NCBI BLink).	NAC015 (BRN1)	NAC domain containing protein 15	Root cap or root development	BRN1, SMB control root cap maturation	10.1105/tpc.109.072272
13	AT1G36060	SS-Subnetwork2	2	MS-Subnetwork2	2	TF-Subnetwork2	2	Integrase-type DNA-binding superfamily protein	encodes a member of the DREB subfamily A-6 of ERF/AP2 transcription factor family. The protein contains one AP2 domain. There are 8 members in this subfamily including RAP2.4.	Integrase-type DNA-binding superfamily protein; FUNCTIONS IN: DNA binding, sequence-specific DNA binding transcription factor activity; INVOLVED IN: regulation of transcription, DNA-dependent; LOCATED IN: nucleus; EXPRESSED IN: root, flower; EXPRESSED DURING: petal differentiation and expansion stage; CONTAINS InterPro DOMAIN/s: DNA-binding, integrase-type (InterPro:IPR016177), Pathogenesis-relat…	---	---	Root cap or root development	Controls Cell Dedifferentiation	10.1016/j.cub.2011.02.020
14	AT1G74500	SS-Subnetwork2	2	MS-Subnetwork2	2	TF-Subnetwork2	2	activation-tagged BRI1(brassinosteroid-insensitive 1)-suppressor 1	Encodes a basic helixÒloopÒhelix transcription factor that acts downstream of MP in root initiation. TMO7 protein moves to the hypophysis and to vascular cells, contributing to MP-dependent root formation. Promotes the correct definition of the hypophysis cell division plane.	activation-tagged BRI1(brassinosteroid-insensitive 1)-suppressor 1 (BS1); CONTAINS InterPro DOMAIN/s: Helix-loop-helix DNA-binding domain (InterPro:IPR001092), Helix-loop-helix DNA-binding (InterPro:IPR011598); BEST Arabidopsis thaliana protein match is: BANQUO 3 (TAIR:AT3G47710.1); Has 97 Blast hits to 97 proteins in 12 species: Archae - 0; Bacteria - 0; Metazoa - 0; Fungi - 0; Plants - 97; Viru…	TMO7	TARGET OF MONOPTEROS 7	Root cap or root development	Embryonic root initiation	10.1038/nature08836
15	AT1G77200	SS-Subnetwork2	2	MS-Subnetwork2	2	TF-Subnetwork2	2	Integrase-type DNA-binding superfamily protein	encodes a member of the DREB subfamily A-4 of ERF/AP2 transcription factor family. The protein contains one AP2 domain. There are 17 members in this subfamily including TINY.	Integrase-type DNA-binding superfamily protein; FUNCTIONS IN: DNA binding, sequence-specific DNA binding transcription factor activity; INVOLVED IN: regulation of transcription, DNA-dependent; LOCATED IN: nucleus; CONTAINS InterPro DOMAIN/s: DNA-binding, integrase-type (InterPro:IPR016177), Pathogenesis-related transcriptional factor/ERF, DNA-binding (InterPro:IPR001471); BEST Arabidopsis thalian…	---	---	Root cap or root development	DREB subfamily A-4 of ERF/AP2 transcription factor	---
16	AT1G79580	SS-Subnetwork2	2	MS-Subnetwork2	2	TF-Subnetwork2	2	NAC (No Apical Meristem) domain transcriptional regulator superfamily protein	NAC-domain protein. Involved in root cap development. Involved in a regulatory feedback loop with FEZ. FEZ activates SMB in hte root cap daughter cells soon after division, and SMB in turn represses FEZ expression in these cells, thereby preventing further stem cell divisions.	SOMBRERO (SMB); CONTAINS InterPro DOMAIN/s: No apical meristem (NAM) protein (InterPro:IPR003441); BEST Arabidopsis thaliana protein match is: NAC domain containing protein 70 (TAIR:AT4G10350.1); Has 35333 Blast hits to 34131 proteins in 2444 species: Archae - 798; Bacteria - 22429; Metazoa - 974; Fungi - 991; Plants - 531; Viruses - 0; Other Eukaryotes - 9610 (source: NCBI BLink).	SMB	SOMBRERO	Root cap or root development	FEZ and SMB control root stem cells	10.1105/tpc.109.072272
17	AT2G29060	SS-Subnetwork2	2	MS-Subnetwork2	2	TF-Subnetwork2	2	GRAS family transcription factor	---	GRAS family transcription factor; CONTAINS InterPro DOMAIN/s: Transcription factor GRAS (InterPro:IPR005202); BEST Arabidopsis thaliana protein match is: SCARECROW-like 14 (TAIR:AT1G07530.1); Has 4860 Blast hits to 2426 proteins in 308 species: Archae - 0; Bacteria - 15; Metazoa - 0; Fungi - 0; Plants - 4833; Viruses - 0; Other Eukaryotes - 12 (source: NCBI BLink).	---	---	Root cap or root development	scarecrow transcription factor family protein	---
18	AT2G30340	SS-Subnetwork2	2	MS-Subnetwork2	2	TF-Subnetwork2	2	LOB domain-containing protein 13	---	LOB domain-containing protein 13 (LBD13); FUNCTIONS IN: molecular_function unknown; INVOLVED IN: biological_process unknown; LOCATED IN: membrane; EXPRESSED IN: root, leaf; CONTAINS InterPro DOMAIN/s: Lateral organ boundaries, LOB (InterPro:IPR004883); BEST Arabidopsis thaliana protein match is: LOB domain-containing protein 15 (TAIR:AT2G40470.1); Has 7621 Blast hits to 4763 proteins in 393 speci…	LBD13	LOB domain-containing protein 13	Root cap or root development	Expressed in cells at the adaxial base of lateral roots	10.1104/pp.010926
19	AT2G37260	SS-Subnetwork2	2	MS-Subnetwork2	2	TF-Subnetwork2	2	WRKY family transcription factor family protein	Encodes a protein similar to WRKY transcription factors that is expressed in the seed integument and endosperm. Mutants are defective in proanthocyanidin synthesis and seed mucilate deposition. Seeds are yellow colored. Seed size is also affected; seeds are reduced in size but only when the mutant allele is transmitted through the female parent.Loss of function allele corresponding to the DSL QTL…	TRANSPARENT TESTA GLABRA 2 (TTG2); CONTAINS InterPro DOMAIN/s: DNA-binding WRKY (InterPro:IPR003657); BEST Arabidopsis thaliana protein match is: WRKY DNA-binding protein 3 (TAIR:AT2G03340.1); Has 5962 Blast hits to 3069 proteins in 194 species: Archae - 0; Bacteria - 4; Metazoa - 2; Fungi - 0; Plants - 5906; Viruses - 0; Other Eukaryotes - 50 (source: NCBI BLink).	WRKY44	---	Root cap or root development	Differentiation of trichomes and root hairless cells	10.1371/journal.pgen.1002446
20	AT2G40470	SS-Subnetwork2	2	MS-Subnetwork2	2	TF-Subnetwork2	2	LOB domain-containing protein 15	---	LOB domain-containing protein 15 (LBD15); CONTAINS InterPro DOMAIN/s: Lateral organ boundaries, LOB (InterPro:IPR004883); BEST Arabidopsis thaliana protein match is: LOB domain-containing protein 13 (TAIR:AT2G30340.1); Has 1010 Blast hits to 1005 proteins in 26 species: Archae - 0; Bacteria - 0; Metazoa - 2; Fungi - 2; Plants - 1006; Viruses - 0; Other Eukaryotes - 0 (source: NCBI BLink).	LBD15	LOB domain-containing protein 15	Root cap or root development	Expressed in cells at the adaxial base of lateral roots	10.1104/pp.010926
21	AT4G10350	SS-Subnetwork2	2	MS-Subnetwork2	2	TF-Subnetwork2	2	NAC domain containing protein 70	NAC domain protein. SMB, BRN1, and BRN2 act to regulate root cap maturation, in a partially redundant fashion.BRN1 and BRN2, control the cell wall maturation processes that are required to detach root cap layers from the root.	NAC domain containing protein 70 (NAC070); CONTAINS InterPro DOMAIN/s: No apical meristem (NAM) protein (InterPro:IPR003441); BEST Arabidopsis thaliana protein match is: NAC domain containing protein 15 (TAIR:AT1G33280.1); Has 2970 Blast hits to 2965 proteins in 75 species: Archae - 0; Bacteria - 0; Metazoa - 0; Fungi - 0; Plants - 2970; Viruses - 0; Other Eukaryotes - 0 (source: NCBI BLink).	NAC070 (BRN2)	NAC domain containing protein 70	Root cap or root development	BRN2, SMB control root cap maturation	10.1105/tpc.109.072272
22	AT5G39820	SS-Subnetwork2	2	MS-Subnetwork2	2	TF-Subnetwork2	2	NAC domain containing protein 94	---	NAC domain containing protein 94 (NAC094); FUNCTIONS IN: sequence-specific DNA binding transcription factor activity; INVOLVED IN: multicellular organismal development, regulation of transcription; LOCATED IN: cellular_component unknown; CONTAINS InterPro DOMAIN/s: No apical meristem (NAM) protein (InterPro:IPR003441); BEST Arabidopsis thaliana protein match is: NAC (No Apical Meristem) domain tr…	NAC094	NAC domain containing protein 94	Root cap or root development	Apical meristem protein, function unknown	10.1038/ng.529
23	AT5G57420	SS-Subnetwork2	2	MS-Subnetwork2	2	TF-Subnetwork2	2	indole-3-acetic acid inducible 33	Belongs to auxin inducible gene family.	indole-3-acetic acid inducible 33 (IAA33); FUNCTIONS IN: sequence-specific DNA binding transcription factor activity; INVOLVED IN: response to auxin stimulus; LOCATED IN: nucleus; EXPRESSED IN: 11 plant structures; EXPRESSED DURING: 4 anthesis, F mature embryo stage, petal differentiation and expansion stage, E expanded cotyledon stage, D bilateral stage; CONTAINS InterPro DOMAIN/s: Aux/IAA-ARF-d…	IAA33	indole-3-acetic acid inducible 33	Root cap or root development	IAA is involved in root development	10.1007/BF00036909
24	AT1G51190	SS-Subnetwork2	2	MS-Subnetwork24	24	TF-Subnetwork2	2	Integrase-type DNA-binding superfamily protein	Encodes a member of the AINTEGUMENTA-like (AIL) subclass of the AP2/EREBP family of transcription factors and is essential for quiescent center (QC) specification and stem cell activity. It is a key effector for establishment of the stem cell niche during embryonic pattern formation. It is transcribed in response to auxin accumulation and is dependent on auxin response transcription factors.	PLETHORA 2 (PLT2); CONTAINS InterPro DOMAIN/s: DNA-binding, integrase-type (InterPro:IPR016177), Pathogenesis-related transcriptional factor/ERF, DNA-binding (InterPro:IPR001471); BEST Arabidopsis thaliana protein match is: Integrase-type DNA-binding superfamily protein (TAIR:AT3G20840.1); Has 7787 Blast hits to 5250 proteins in 253 species: Archae - 0; Bacteria - 8; Metazoa - 4; Fungi - 0; Plant…	PLT2	PLETHORA 2	Root cap or root development	Control root stem cell activity near cap	10.1105/tpc.16.00656
25	AT1G75710	SS-Subnetwork2	2	MS-	MS-	TF-Subnetwork2	2	C2H2-like zinc finger protein	---	C2H2-like zinc finger protein; FUNCTIONS IN: sequence-specific DNA binding transcription factor activity, zinc ion binding, nucleic acid binding; LOCATED IN: intracellular; EXPRESSED IN: 22 plant structures; EXPRESSED DURING: 13 growth stages; CONTAINS InterPro DOMAIN/s: Zinc finger, C2H2-like (InterPro:IPR015880), Zinc finger, C2H2-type (InterPro:IPR007087); BEST Arabidopsis thaliana protein mat…	---	---	Root cap or root development	plant embryo development	10.1105/tpc.006973
26	AT2G36080	SS-Subnetwork2	2	MS-	MS-	TF-Subnetwork2	2	AP2/B3-like transcriptional factor family protein	Encodes a plant-specific B3 DNA-binding domain transcription factor. Has transcription repressor activity.	AP2/B3-like transcriptional factor family protein; CONTAINS InterPro DOMAIN/s: Transcriptional factor B3 (InterPro:IPR003340); BEST Arabidopsis thaliana protein match is: AP2/B3-like transcriptional factor family protein (TAIR:AT5G06250.2); Has 1372 Blast hits to 1370 proteins in 71 species: Archae - 0; Bacteria - 0; Metazoa - 0; Fungi - 0; Plants - 1372; Viruses - 0; Other Eukaryotes - 0 (source…	---	---	Root cap or root development	anther development	10.1104/pp.110.159111
27	AT4G37940	SS-Subnetwork2	2	MS-	MS-	TF-Subnetwork2	2	AGAMOUS-like 21	encodes a MADS box protein, highly expressed in the root.	AGAMOUS-like 21 (AGL21); FUNCTIONS IN: sequence-specific DNA binding transcription factor activity; INVOLVED IN: regulation of transcription, DNA-dependent; LOCATED IN: nucleus; EXPRESSED IN: 9 plant structures; EXPRESSED DURING: L mature pollen stage, M germinated pollen stage, C globular stage, E expanded cotyledon stage; CONTAINS InterPro DOMAIN/s: Transcription factor, MADS-box (InterPro:IPR0…	AGL21	AGAMOUS-like 21	Root cap or root development	anther development	10.1104/pp.110.159111
28	AT1G12610	SS-Subnetwork3	3	MS-Subnetwork11	11	TF-Subnetwork3	3	Integrase-type DNA-binding superfamily protein	Encodes a member of the DREB subfamily A-1 of ERF/AP2 transcription factor family (DDF1). The protein contains one AP2 domain. There are six members in this subfamily, including CBF1, CBF2, and CBF3. Overexpression of this gene results in delayed flowering and dwarfism, reduction of gibberellic acid biosynthesis, and increased tolerance to high levels of salt. This gene is expressed in all tissue…	DWARF AND DELAYED FLOWERING 1 (DDF1); CONTAINS InterPro DOMAIN/s: DNA-binding, integrase-type (InterPro:IPR016177), Pathogenesis-related transcriptional factor/ERF, DNA-binding (InterPro:IPR001471); BEST Arabidopsis thaliana protein match is: Integrase-type DNA-binding superfamily protein (TAIR:AT1G63030.2); Has 5207 Blast hits to 5205 proteins in 224 species: Archae - 0; Bacteria - 0; Metazoa - …	DDF1	DWARF AND DELAYED FLOWERING 1	Salt Stress Response	salt stress	10.3390/plants2040769
29	AT1G17380	SS-Subnetwork3	3	MS-Subnetwork11	11	TF-Subnetwork3	3	jasmonate-zim-domain protein 5	---	jasmonate-zim-domain protein 5 (JAZ5); CONTAINS InterPro DOMAIN/s: Tify (InterPro:IPR010399), CCT domain-like (InterPro:IPR018467); BEST Arabidopsis thaliana protein match is: jasmonate-zim-domain protein 6 (TAIR:AT1G72450.1); Has 301 Blast hits to 296 proteins in 28 species: Archae - 0; Bacteria - 0; Metazoa - 0; Fungi - 0; Plants - 301; Viruses - 0; Other Eukaryotes - 0 (source: NCBI BLink).	TIFY11A	---	Salt Stress Response	response to jasmonic acid	​10.​1104/​pp.​16.​00747
30	AT1G28370	SS-Subnetwork3	3	MS-Subnetwork11	11	TF-Subnetwork3	3	ERF domain protein 11	encodes a member of the ERF (ethylene response factor) subfamily B-1 of ERF/AP2 transcription factor family. The protein contains one AP2 domain. There are 15 members in this subfamily including ATERF-3, ATERF-4, ATERF-7, and leafy petiole.	ERF domain protein 11 (ERF11); CONTAINS InterPro DOMAIN/s: DNA-binding, integrase-type (InterPro:IPR016177), Pathogenesis-related transcriptional factor/ERF, DNA-binding (InterPro:IPR001471); BEST Arabidopsis thaliana protein match is: ethylene responsive element binding factor 4 (TAIR:AT3G15210.1); Has 6129 Blast hits to 5763 proteins in 252 species: Archae - 0; Bacteria - 0; Metazoa - 0; Fungi …	ERF11	ERF domain protein 11	Salt Stress Response	stress response	10.​1104/​pp.​15.​00335
31	AT1G30135	SS-Subnetwork3	3	MS-Subnetwork11	11	TF-Subnetwork3	3	jasmonate-zim-domain protein 8	---	jasmonate-zim-domain protein 8 (JAZ8); CONTAINS InterPro DOMAIN/s: Tify (InterPro:IPR010399), CCT domain-like (InterPro:IPR018467); BEST Arabidopsis thaliana protein match is: jasmonate-zim-domain protein 7 (TAIR:AT2G34600.1); Has 89 Blast hits to 89 proteins in 12 species: Archae - 0; Bacteria - 0; Metazoa - 0; Fungi - 0; Plants - 89; Viruses - 0; Other Eukaryotes - 0 (source: NCBI BLink).	TIFY5A	---	Salt Stress Response	Transcriptional Repression of Jasmonate Responses	0.1105/tpc.111.093005
32	AT1G32640	SS-Subnetwork3	3	MS-Subnetwork11	11	TF-Subnetwork3	3	Basic helix-loop-helix (bHLH) DNA-binding family protein	Encodes a MYC-related transcriptional activator with a typical DNA binding domain of a basic helix-loop-helix leucine zipper motif. Binds to an extended G-Box promoter motif. Its transcription is induced by dehydration stress and ABA treatment. Negative regulator of blue lightÒmediated photomorphogenic growth and blue and far-red-lightÒregulated gene expression. Positive regulator of lateral root…	MYC2; FUNCTIONS IN: DNA binding, transcription activator activity, sequence-specific DNA binding transcription factor activity; INVOLVED IN: in 13 processes; LOCATED IN: nucleus; EXPRESSED IN: 26 plant structures; EXPRESSED DURING: 13 growth stages; CONTAINS InterPro DOMAIN/s: Helix-loop-helix DNA-binding domain (InterPro:IPR001092), Helix-loop-helix DNA-binding (InterPro:IPR011598); BEST Arabido…	ZBF1	---	Salt Stress Response	defense response, response to wounding	10.1111/tpj.12841
33	AT1G74930	SS-Subnetwork3	3	MS-Subnetwork11	11	TF-Subnetwork3	3	Integrase-type DNA-binding superfamily protein	encodes a member of the DREB subfamily A-5 of ERF/AP2 transcription factor family. The protein contains one AP2 domain. There are 15 members in this subfamily including RAP2.1, RAP2.9 and RAP2.10.	ORA47; CONTAINS InterPro DOMAIN/s: DNA-binding, integrase-type (InterPro:IPR016177), Pathogenesis-related transcriptional factor/ERF, DNA-binding (InterPro:IPR001471); BEST Arabidopsis thaliana protein match is: Integrase-type DNA-binding superfamily protein (TAIR:AT1G19210.1); Has 5510 Blast hits to 5399 proteins in 239 species: Archae - 0; Bacteria - 0; Metazoa - 0; Fungi - 0; Plants - 5503; Vi…	ORA47	---	Salt Stress Response	ethylene-activated signaling pathway	10.1111/nph.13914
34	AT1G74950	SS-Subnetwork3	3	MS-Subnetwork11	11	TF-Subnetwork3	3	TIFY domain/Divergent CCT motif family protein	---	TIFY10B; CONTAINS InterPro DOMAIN/s: Tify (InterPro:IPR010399), CCT domain-like (InterPro:IPR018467); BEST Arabidopsis thaliana protein match is: jasmonate-zim-domain protein 1 (TAIR:AT1G19180.1); Has 432 Blast hits to 427 proteins in 29 species: Archae - 0; Bacteria - 0; Metazoa - 0; Fungi - 0; Plants - 432; Viruses - 0; Other Eukaryotes - 0 (source: NCBI BLink).	TIFY10B	---	Salt Stress Response	response to jasmonic acid	10.​1105/​tpc.​110.​080788
35	AT2G22760	SS-Subnetwork3	3	MS-Subnetwork11	11	TF-Subnetwork3	3	basic helix-loop-helix (bHLH) DNA-binding superfamily protein	---	basic helix-loop-helix (bHLH) DNA-binding superfamily protein; FUNCTIONS IN: DNA binding, sequence-specific DNA binding transcription factor activity; INVOLVED IN: regulation of transcription; LOCATED IN: nucleus; EXPRESSED IN: root, cultured cell; CONTAINS InterPro DOMAIN/s: Helix-loop-helix DNA-binding domain (InterPro:IPR001092), Helix-loop-helix DNA-binding (InterPro:IPR011598); BEST Arabidop…	---	---	Salt Stress Response	Dissecting salt stress pathways.	10.1093/jxb/erj098
36	AT2G47190	SS-Subnetwork3	3	MS-Subnetwork11	11	TF-Subnetwork3	3	myb domain protein 2	Encodes a MYB transcription factor that possesses an R2R3 MYB DNA binding domain and is known to regulate the expression of salt- and dehydration-responsive genes. Has been shown to bind calmodulin.	myb domain protein 2 (MYB2); FUNCTIONS IN: calmodulin binding, DNA binding, transcription activator activity, sequence-specific DNA binding transcription factor activity; INVOLVED IN: in 6 processes; LOCATED IN: nucleus; EXPRESSED IN: 6 plant structures; EXPRESSED DURING: 4 anthesis; CONTAINS InterPro DOMAIN/s: SANT, DNA-binding (InterPro:IPR001005), Homeodomain-like (InterPro:IPR009057), Myb, DN…	MYB2	myb domain protein 2	Salt Stress Response	---	10.1007/s12374-011-9168-5
37	AT3G50060	SS-Subnetwork3	3	MS-Subnetwork11	11	TF-Subnetwork3	3	myb domain protein 77	Encodes a member of the R2R3 transcription factor gene family. Expressed in response to potassium deprivation and auxin. Involved in lateral root development. Interacts with ARF7 and regulates the expression of some auxin responsive genes.	myb domain protein 77 (MYB77); CONTAINS InterPro DOMAIN/s: SANT, DNA-binding (InterPro:IPR001005), Homeodomain-like (InterPro:IPR009057), Myb, DNA-binding (InterPro:IPR014778), HTH transcriptional regulator, Myb-type, DNA-binding (InterPro:IPR017930), Homeodomain-related (InterPro:IPR012287), Myb transcription factor (InterPro:IPR015495); BEST Arabidopsis thaliana protein match is: myb domain pro…	MYB77	myb domain protein 77	Salt Stress Response	defense response	10.1104/pp.106.080390
38	AT4G25410	SS-Subnetwork3	3	MS-Subnetwork11	11	TF-Subnetwork3	3	basic helix-loop-helix (bHLH) DNA-binding superfamily protein	---	basic helix-loop-helix (bHLH) DNA-binding superfamily protein; FUNCTIONS IN: DNA binding, sequence-specific DNA binding transcription factor activity; INVOLVED IN: regulation of transcription; LOCATED IN: nucleus; EXPRESSED IN: root; CONTAINS InterPro DOMAIN/s: Helix-loop-helix DNA-binding domain (InterPro:IPR001092), Helix-loop-helix DNA-binding (InterPro:IPR011598); BEST Arabidopsis thaliana pr…	---	---	Salt Stress Response	---	---
39	AT4G34400	SS-Subnetwork3	3	MS-Subnetwork11	11	TF-Subnetwork3	3	AP2/B3-like transcriptional factor family protein	---	AP2/B3-like transcriptional factor family protein; FUNCTIONS IN: DNA binding, sequence-specific DNA binding transcription factor activity; INVOLVED IN: regulation of transcription, DNA-dependent; LOCATED IN: endomembrane system; EXPRESSED IN: 17 plant structures; EXPRESSED DURING: 9 growth stages; CONTAINS InterPro DOMAIN/s: Transcriptional factor B3 (InterPro:IPR003340); BEST Arabidopsis thalian…	---	---	Salt Stress Response	Dissecting salt stress pathways.	10.1093/jxb/erj098
40	AT5G13220	SS-Subnetwork3	3	MS-Subnetwork11	11	TF-Subnetwork3	3	jasmonate-zim-domain protein 10	---	jasmonate-zim-domain protein 10; FUNCTIONS IN: protein binding; INVOLVED IN: response to jasmonic acid stimulus, regulation of systemic acquired resistance, response to wounding; EXPRESSED IN: 21 plant structures; EXPRESSED DURING: 11 growth stages; CONTAINS InterPro DOMAIN/s: Tify (InterPro:IPR010399); Has 28 Blast hits to 28 proteins in 8 species: Archae - 0; Bacteria - 0; Metazoa - 0; Fungi - …	TIFY9	TIFY DOMAIN PROTEIN 9	Salt Stress Response	defense response, response to wounding	10.1111/nph.13398
41	AT5G47220	SS-Subnetwork3	3	MS-Subnetwork11	11	TF-Subnetwork3	3	ethylene responsive element binding factor 2	Encodes a member of the ERF (ethylene response factor) subfamily B-3 of ERF/AP2 transcription factor family (ATERF-2). The protein contains one AP2 domain. Functions as activator of GCC boxÒdependent transcription. Positive regulator of JA-responsive defense genes and resistance to F. oxysporum and enhances JA inhibition of root elongation.	ethylene responsive element binding factor 2 (ERF2); CONTAINS InterPro DOMAIN/s: DNA-binding, integrase-type (InterPro:IPR016177), Pathogenesis-related transcriptional factor/ERF, DNA-binding (InterPro:IPR001471); BEST Arabidopsis thaliana protein match is: ethylene responsive element binding factor 1 (TAIR:AT4G17500.1); Has 1807 Blast hits to 1807 proteins in 277 species: Archae - 0; Bacteria - …	ERF2	ethylene responsive element binding factor 2	Salt Stress Response	Positive regulator of JA-responsive defense genes	10.1002/bab.1493
42	AT1G69170	SS-Subnetwork3	3	MS-Subnetwork11	11	TF-Subnetwork13	13	Squamosa promoter-binding protein-like (SBP domain) transcription factor family protein	---	Squamosa promoter-binding protein-like (SBP domain) transcription factor family protein; FUNCTIONS IN: DNA binding, sequence-specific DNA binding transcription factor activity; INVOLVED IN: regulation of transcription; LOCATED IN: nucleus; EXPRESSED IN: 14 plant structures; EXPRESSED DURING: 6 growth stages; CONTAINS InterPro DOMAIN/s: Transcription factor, SBP-box (InterPro:IPR004333); BEST Arab…	---	---	Salt Stress Response	---	---
43	AT2G46310	SS-Subnetwork3	3	MS-Subnetwork11	11	TF-Subnetwork19	19	cytokinin response factor 5	CRF5 encodes one of the six cytokinin response factors. It is transcriptionally upregulated in response to cytokinin. CRF5 belongs to the AP2/ERF superfamily of the transcriptional factors. CRF proteins rapidly relocalize to the nucleus in response to cytokinin. Analysis of loos-of-function mutants revealed that the CRFs function redundantly to regulate the development of embryos, cotyledons and …	cytokinin response factor 5 (CRF5); CONTAINS InterPro DOMAIN/s: DNA-binding, integrase-type (InterPro:IPR016177), Pathogenesis-related transcriptional factor/ERF, DNA-binding (InterPro:IPR001471); BEST Arabidopsis thaliana protein match is: cytokinin response factor 6 (TAIR:AT3G61630.1); Has 5622 Blast hits to 5574 proteins in 244 species: Archae - 0; Bacteria - 0; Metazoa - 0; Fungi - 0; Plants …	CRF5	cytokinin response factor 5	Salt Stress Response	---	10.1007/s10265-006-0287-x
44	AT1G01720	SS-Subnetwork3	3	MS-Subnetwork17	17	TF-Subnetwork3	3	NAC (No Apical Meristem) domain transcriptional regulator superfamily protein	Belongs to a large family of putative transcriptional activators with NAC domain. Transcript level increases in response to wounding and abscisic acid. ATAF1 attentuates ABA signaling and sythesis. Mutants are hyposensitive to ABA.	ATAF1; CONTAINS InterPro DOMAIN/s: No apical meristem (NAM) protein (InterPro:IPR003441); BEST Arabidopsis thaliana protein match is: NAC domain containing protein 32 (TAIR:AT1G77450.1); Has 3043 Blast hits to 3037 proteins in 75 species: Archae - 0; Bacteria - 0; Metazoa - 0; Fungi - 0; Plants - 3043; Viruses - 0; Other Eukaryotes - 0 (source: NCBI BLink).	ATAF1	---	Salt Stress Response	attentuates ABA signaling and enhance salt tolerance	10.1007/s10265-016-0833-0
45	AT1G13260	SS-Subnetwork3	3	MS-Subnetwork17	17	TF-Subnetwork3	3	related to ABI3/VP1 1	Encodes an AP2/B3 domain transcription factor which is upregulated in response to low temperature. It contains a B3 DNA binding domain. It has circadian regulation and may function as a negative growth regulator.	related to ABI3/VP1 1 (RAV1); CONTAINS InterPro DOMAIN/s: DNA-binding, integrase-type (InterPro:IPR016177), Transcriptional factor B3 (InterPro:IPR003340), Pathogenesis-related transcriptional factor/ERF, DNA-binding (InterPro:IPR001471); BEST Arabidopsis thaliana protein match is: ethylene response DNA binding factor 3 (TAIR:AT3G25730.1); Has 6277 Blast hits to 6015 proteins in 258 species: Arch…	RAV1	related to ABI3/VP1 1	Salt Stress Response	ETHYLENE RESPONSE DNA BINDING FACTOR 4	10.1016/j.plantsci.2015.09.013
46	AT1G19180	SS-Subnetwork3	3	MS-Subnetwork17	17	TF-Subnetwork3	3	jasmonate-zim-domain protein 1	JAZ1 is a nuclear-localized protein involved in jasmonate signaling. JAZ1 transcript levels rise in response to a jasmonate stimulus. JAZ1 can interact with the COI1 F-box subunit of an SCF E3 ubiquitin ligase in a yeast-two-hybrid assay only in the presence of jasmonate-isoleucine (JA-ILE) or coronatine. Application of jasmonate methyl ester to Arabidopsis roots reduces the levels of a JAZ1:GUS …	TIFY10A; CONTAINS InterPro DOMAIN/s: Tify (InterPro:IPR010399), CCT domain-like (InterPro:IPR018467); BEST Arabidopsis thaliana protein match is: TIFY domain/Divergent CCT motif family protein (TAIR:AT1G74950.1); Has 35333 Blast hits to 34131 proteins in 2444 species: Archae - 798; Bacteria - 22429; Metazoa - 974; Fungi - 991; Plants - 531; Viruses - 0; Other Eukaryotes - 9610 (source: NCBI BLink…	TIFY10A	---	Salt Stress Response	Freeze tolerance	10.1105/tpc.113.112631
47	AT1G19210	SS-Subnetwork3	3	MS-Subnetwork17	17	TF-Subnetwork3	3	Integrase-type DNA-binding superfamily protein	encodes a member of the DREB subfamily A-5 of ERF/AP2 transcription factor family. The protein contains one AP2 domain. There are 15 members in this subfamily including RAP2.1, RAP2.9 and RAP2.10.	Integrase-type DNA-binding superfamily protein; FUNCTIONS IN: DNA binding, sequence-specific DNA binding transcription factor activity; INVOLVED IN: regulation of transcription, DNA-dependent; LOCATED IN: nucleus; EXPRESSED IN: 12 plant structures; EXPRESSED DURING: 4 anthesis, LP.10 ten leaves visible, C globular stage, LP.02 two leaves visible, petal differentiation and expansion stage; CONTAIN…	ERF17	---	Salt Stress Response	salt stress	10.1016/j.bbagrm.2011.08.004
48	AT1G22190	SS-Subnetwork3	3	MS-Subnetwork17	17	TF-Subnetwork3	3	Integrase-type DNA-binding superfamily protein	---	Integrase-type DNA-binding superfamily protein; FUNCTIONS IN: DNA binding, sequence-specific DNA binding transcription factor activity; INVOLVED IN: regulation of transcription, DNA-dependent; LOCATED IN: nucleus; EXPRESSED IN: 22 plant structures; EXPRESSED DURING: 13 growth stages; CONTAINS InterPro DOMAIN/s: DNA-binding, integrase-type (InterPro:IPR016177), Pathogenesis-related transcriptional…	RAP2.4	related to AP2 4	Salt Stress Response	DREB transcription factor	10.1007/s00425-011-1414-z
49	AT1G22810	SS-Subnetwork3	3	MS-Subnetwork17	17	TF-Subnetwork3	3	Integrase-type DNA-binding superfamily protein	encodes a member of the DREB subfamily A-5 of ERF/AP2 transcription factor family. The protein contains one AP2 domain. There are 16 members in this subfamily including RAP2.1, RAP2.9 and RAP2.10.	Integrase-type DNA-binding superfamily protein; FUNCTIONS IN: DNA binding, sequence-specific DNA binding transcription factor activity; INVOLVED IN: regulation of transcription, DNA-dependent; LOCATED IN: nucleus; CONTAINS InterPro DOMAIN/s: DNA-binding, integrase-type (InterPro:IPR016177), Pathogenesis-related transcriptional factor/ERF, DNA-binding (InterPro:IPR001471); BEST Arabidopsis thalian…	---	---	Salt Stress Response	DREB subfamily A-5	10.1007/s11103-013-0026-3
50	AT1G25550	SS-Subnetwork3	3	MS-Subnetwork17	17	TF-Subnetwork3	3	myb-like transcription factor family protein	---	myb-like transcription factor family protein; CONTAINS InterPro DOMAIN/s: Homeodomain-like (InterPro:IPR009057), Myb, DNA-binding (InterPro:IPR014778), Myb-like DNA-binding domain, SHAQKYF class (InterPro:IPR006447), HTH transcriptional regulator, Myb-type, DNA-binding (InterPro:IPR017930), Homeodomain-related (InterPro:IPR012287); BEST Arabidopsis thaliana protein match is: myb-like transcriptio…	---	HHO3	Salt Stress Response	root traits under Low N or Low N stress	10.1093/pcp/pcw063
51	AT1G27730	SS-Subnetwork3	3	MS-Subnetwork17	17	TF-Subnetwork3	3	salt tolerance zinc finger	Related to Cys2/His2-type zinc-finger proteins found in higher plants. Compensated for a subset of calcineurin deficiency in yeast. Salt tolerance produced by ZAT10 appeared to be partially dependent on ENA1/PMR2, a P-type ATPase required for Li+ and Na+ efflux in yeast. The protein is localized to the nucleus, acts as a transcriptional repressor and is responsive to chitin oligomers. Also involv…	salt tolerance zinc finger (STZ); CONTAINS InterPro DOMAIN/s: Zinc finger, C2H2-like (InterPro:IPR015880), Zinc finger, C2H2-type (InterPro:IPR007087); BEST Arabidopsis thaliana protein match is: zinc finger of Arabidopsis thaliana 6 (TAIR:AT5G04340.1); Has 5350 Blast hits to 3982 proteins in 146 species: Archae - 0; Bacteria - 0; Metazoa - 4198; Fungi - 48; Plants - 937; Viruses - 0; Other Eukar…	ZAT10	---	Salt Stress Response	Salt tolerance, SALT TOLERANCE ZINC FINGER	10.1371/journal.pone.0049800
52	AT1G78280	SS-Subnetwork3	3	MS-Subnetwork17	17	TF-Subnetwork3	3	transferases, transferring glycosyl groups	---	transferases, transferring glycosyl groups; CONTAINS InterPro DOMAIN/s: Transcription factor jumonji/aspartyl beta-hydroxylase (InterPro:IPR003347), F-box domain, cyclin-like (InterPro:IPR001810), F-box domain, Skp2-like (InterPro:IPR022364), Transcription factor jumonji (InterPro:IPR013129), Aminoglycoside phosphotransferase (InterPro:IPR002575), Protein kinase-like domain (InterPro:IPR011009); …	---	---	Salt Stress Response	---	---
53	AT1G80840	SS-Subnetwork3	3	MS-Subnetwork17	17	TF-Subnetwork3	3	WRKY DNA-binding protein 40	Pathogen-induced transcription factor. Binds W-box sequences in vitro. Forms protein complexes with itself and with WRKY40 and WRKY60. Coexpression with WRKY18 or WRKY60 made plants more susceptible to both P. syringae and B. cinerea. WRKY18, WRKY40, and WRKY60 have partially redundant roles in response to the hemibiotrophic bacterial pathogen Pseudomonas syringae and the necrotrophic fungal path…	WRKY DNA-binding protein 40 (WRKY40); CONTAINS InterPro DOMAIN/s: DNA-binding WRKY (InterPro:IPR003657); BEST Arabidopsis thaliana protein match is: WRKY DNA-binding protein 18 (TAIR:AT4G31800.2); Has 3306 Blast hits to 2859 proteins in 187 species: Archae - 0; Bacteria - 0; Metazoa - 0; Fungi - 0; Plants - 3292; Viruses - 0; Other Eukaryotes - 14 (source: NCBI BLink).	WRKY40	WRKY DNA-binding protein 40	Salt Stress Response	ABA-dependent transcription factor regulation	10.1080/15592324.2015.1106659
54	AT2G26150	SS-Subnetwork3	3	MS-Subnetwork17	17	TF-Subnetwork3	3	heat shock transcription factor A2	member of Heat Stress Transcription Factor (Hsf) family. Involved in response to misfolded protein accumulation in the cytosol. Regulated by alternative splicing and non-sense-mediated decay.	heat shock transcription factor A2 (HSFA2); FUNCTIONS IN: DNA binding, transcription activator activity, sequence-specific DNA binding transcription factor activity; INVOLVED IN: in 7 processes; LOCATED IN: endomembrane system, nucleus; EXPRESSED IN: 8 plant structures; EXPRESSED DURING: 4 anthesis, C globular stage, petal differentiation and expansion stage; CONTAINS InterPro DOMAIN/s: Winged he…	HSFA2	heat shock transcription factor A2	Salt Stress Response	Enhances the tolerance to salt stress and ABA	10.1007/s10265-016-0833-0
55	AT2G37430	SS-Subnetwork3	3	MS-Subnetwork17	17	TF-Subnetwork3	3	C2H2 and C2HC zinc fingers superfamily protein	---	C2H2 and C2HC zinc fingers superfamily protein; FUNCTIONS IN: sequence-specific DNA binding transcription factor activity, zinc ion binding, nucleic acid binding; INVOLVED IN: response to chitin, regulation of transcription; LOCATED IN: intracellular; EXPRESSED IN: cotyledon, root, petiole; CONTAINS InterPro DOMAIN/s: Zinc finger, C2H2-like (InterPro:IPR015880), Zinc finger, C2H2-type (InterPro:I…	---	---	Salt Stress Response	Promotes drought resistance and leaf senescence	10.1073/pnas.1522840113
56	AT2G38470	SS-Subnetwork3	3	MS-Subnetwork17	17	TF-Subnetwork3	3	WRKY DNA-binding protein 33	Member of the plant WRKY transcription factor family. Regulates the antagonistic relationship between defense pathways mediating responses to P. syringae and necrotrophic fungal pathogens. Located in nucleus. Involved in response to various abiotic stresses - especially salt stress.	WRKY DNA-binding protein 33 (WRKY33); CONTAINS InterPro DOMAIN/s: DNA-binding WRKY (InterPro:IPR003657); BEST Arabidopsis thaliana protein match is: WRKY DNA-binding protein 4 (TAIR:AT1G13960.1); Has 7573 Blast hits to 4449 proteins in 326 species: Archae - 2; Bacteria - 120; Metazoa - 293; Fungi - 170; Plants - 5689; Viruses - 9; Other Eukaryotes - 1290 (source: NCBI BLink).	WRKY33	WRKY DNA-binding protein 33	Salt Stress Response	Compromise Botrytis cinerea Resistance	10.1104/pp.16.00747
57	AT2G40140	SS-Subnetwork3	3	MS-Subnetwork17	17	TF-Subnetwork3	3	zinc finger (CCCH-type) family protein	---	CZF1; CONTAINS InterPro DOMAIN/s: Zinc finger, CCCH-type (InterPro:IPR000571), Ankyrin repeat-containing domain (InterPro:IPR020683), Ankyrin repeat (InterPro:IPR002110); BEST Arabidopsis thaliana protein match is: salt-inducible zinc finger 1 (TAIR:AT3G55980.1); Has 35333 Blast hits to 34131 proteins in 2444 species: Archae - 798; Bacteria - 22429; Metazoa - 974; Fungi - 991; Plants - 531; Virus…	ZFAR1	---	Salt Stress Response	---	---
58	AT2G44840	SS-Subnetwork3	3	MS-Subnetwork17	17	TF-Subnetwork3	3	ethylene-responsive element binding factor 13	encodes a member of the ERF (ethylene response factor) subfamily B-3 of ERF/AP2 transcription factor family. The protein contains one AP2 domain. There are 18 members in this subfamily including ATERF-1, ATERF-2, AND ATERF-5.	ethylene-responsive element binding factor 13 (ERF13); CONTAINS InterPro DOMAIN/s: DNA-binding, integrase-type (InterPro:IPR016177), Pathogenesis-related transcriptional factor/ERF, DNA-binding (InterPro:IPR001471); BEST Arabidopsis thaliana protein match is: ethylene responsive element binding factor 1 (TAIR:AT4G17500.1); Has 5576 Blast hits to 5517 proteins in 249 species: Archae - 0; Bacteria …	ERF13	ethylene-responsive element binding factor 13	Salt Stress Response	dedifferentiation of mature somatic cells	10.1038/nplants.2015.89
59	AT2G46400	SS-Subnetwork3	3	MS-Subnetwork17	17	TF-Subnetwork3	3	WRKY DNA-binding protein 46	member of WRKY Transcription Factor; Group III	WRKY DNA-binding protein 46 (WRKY46); CONTAINS InterPro DOMAIN/s: DNA-binding WRKY (InterPro:IPR003657); BEST Arabidopsis thaliana protein match is: WRKY family transcription factor (TAIR:AT4G23810.1); Has 3385 Blast hits to 2951 proteins in 185 species: Archae - 0; Bacteria - 0; Metazoa - 0; Fungi - 0; Plants - 3370; Viruses - 0; Other Eukaryotes - 15 (source: NCBI BLink).	WRKY46	WRKY DNA-binding protein 46	Salt Stress Response	Modulates the development of Arabidopsis lateral roots in osmotic/salt stress conditions	10.1111/tpj.12958
60	AT2G47260	SS-Subnetwork3	3	MS-Subnetwork17	17	TF-Subnetwork3	3	WRKY DNA-binding protein 23	Encodes a member of WRKY Transcription Factor; Group I. Involved in nematode feeding site establishment.	WRKY DNA-binding protein 23 (WRKY23); CONTAINS InterPro DOMAIN/s: DNA-binding WRKY (InterPro:IPR003657), Transcription factor, WRKY group IIc (InterPro:IPR017396); BEST Arabidopsis thaliana protein match is: WRKY family transcription factor (TAIR:AT3G62340.1); Has 3541 Blast hits to 3088 proteins in 202 species: Archae - 0; Bacteria - 3; Metazoa - 11; Fungi - 7; Plants - 3503; Viruses - 0; Other …	WRKY23	WRKY DNA-binding protein 23	Salt Stress Response	N responses	10.1186/1471-2164-8-281
61	AT3G02990	SS-Subnetwork3	3	MS-Subnetwork17	17	TF-Subnetwork3	3	heat shock transcription factor A1E	member of Heat Stress Transcription Factor (Hsf) family	heat shock transcription factor A1E (HSFA1E); FUNCTIONS IN: DNA binding, sequence-specific DNA binding transcription factor activity; INVOLVED IN: regulation of transcription, DNA-dependent; LOCATED IN: nucleus; EXPRESSED IN: 12 plant structures; EXPRESSED DURING: 7 growth stages; CONTAINS InterPro DOMAIN/s: Winged helix-turn-helix transcription repressor DNA-binding (InterPro:IPR011991), Heat sh…	HSFA1E	heat shock transcription factor A1E	Salt Stress Response	heat shock-induced alternative splicing	10.1104/pp.112.205864
62	AT3G10800	SS-Subnetwork3	3	MS-Subnetwork17	17	TF-Subnetwork3	3	Basic-leucine zipper (bZIP) transcription factor family protein	Encodes bZIP28, a putative membrane-tethered transcriptional factor. Up-regulated in response to heat; a bZIP28 null mutant has a heat-sensitive phenotype. bZIP28 has a similar domain structure to the mammalian ATF6 protein involved in the unfolded protein response (UPR), and shares a bZIP domain, transmembrane domain, and a canonical S1P cleavage site. The bZIP28 seems to be glycosylated in vivo…	BZIP28; CONTAINS InterPro DOMAIN/s: Basic-leucine zipper (bZIP) transcription factor (InterPro:IPR004827), bZIP transcription factor, bZIP-1 (InterPro:IPR011616); BEST Arabidopsis thaliana protein match is: Basic-leucine zipper (bZIP) transcription factor family protein (TAIR:AT2G40950.1); Has 1906 Blast hits to 1391 proteins in 215 species: Archae - 0; Bacteria - 248; Metazoa - 700; Fungi - 222;…	BZIP28	---	Salt Stress Response	Growth and stress response	10.1111/tpj.13397
63	AT3G11020	SS-Subnetwork3	3	MS-Subnetwork17	17	TF-Subnetwork3	3	DRE/CRT-binding protein 2B	encodes a member of the DREB subfamily A-2 of ERF/AP2 transcription factor family (DREB2B). The protein contains one AP2 domain. There are eight members in this subfamily including DREB2A.	DRE/CRT-binding protein 2B (DREB2B); CONTAINS InterPro DOMAIN/s: DNA-binding, integrase-type (InterPro:IPR016177), Pathogenesis-related transcriptional factor/ERF, DNA-binding (InterPro:IPR001471); BEST Arabidopsis thaliana protein match is: DRE-binding protein 2A (TAIR:AT5G05410.1); Has 5317 Blast hits to 5304 proteins in 255 species: Archae - 0; Bacteria - 10; Metazoa - 17; Fungi - 6; Plants - …	DREB2B	DRE/CRT-binding protein 2B	Salt Stress Response	Mitochondrial and Chloroplast Stress Responses	10.1104/pp.16.00273
64	AT3G15210	SS-Subnetwork3	3	MS-Subnetwork17	17	TF-Subnetwork3	3	ethylene responsive element binding factor 4	Encodes a member of the ERF (ethylene response factor) subfamily B-1 of ERF/AP2 transcription factor family (ATERF-4). The protein contains one AP2 domain. Acts as a negative regulator of JA-responsive defense gene expression and resistance to the necrotrophic fungal pathogen Fusarium oxysporum and antagonizes JA inhibition of root elongation.	ethylene responsive element binding factor 4 (ERF4); CONTAINS InterPro DOMAIN/s: DNA-binding, integrase-type (InterPro:IPR016177), Pathogenesis-related transcriptional factor/ERF, DNA-binding (InterPro:IPR001471); BEST Arabidopsis thaliana protein match is: ethylene response factor 8 (TAIR:AT1G53170.1); Has 6170 Blast hits to 5786 proteins in 253 species: Archae - 0; Bacteria - 0; Metazoa - 0; Fu…	RAP2.5	RELATED TO AP2 5	Salt Stress Response	plant heat stress memory, ranscription, and chromatin modifications	10.1080/21541264.2016.1187550
65	AT3G15500	SS-Subnetwork3	3	MS-Subnetwork17	17	TF-Subnetwork3	3	NAC domain containing protein 3	Encodes an ATAF-like NAC-domain transcription factor that doesn't contain C-terminal sequences shared by CUC1, CUC2 and NAM. Note: this protein (AtNAC3) is not to be confused with the protein encoded by locus AT3G29035, which, on occasion, has also been referred to as AtNAC3.	NAC domain containing protein 3 (NAC3); FUNCTIONS IN: sequence-specific DNA binding transcription factor activity; INVOLVED IN: multicellular organismal development, response to water deprivation, hyperosmotic salinity response, response to abscisic acid stimulus, jasmonic acid mediated signaling pathway; LOCATED IN: cellular_component unknown; EXPRESSED IN: 12 plant structures; EXPRESSED DURING:…	NAC3	NAC domain containing protein 3	Salt Stress Response	a negative regulator of nickel ion tolerance	10.1007/s00299-014-1675-7
66	AT3G19580	SS-Subnetwork3	3	MS-Subnetwork17	17	TF-Subnetwork3	3	zinc-finger protein 2	Encodes zinc finger protein. mRNA levels are upregulated in response to ABA, high salt, and mild dessication. The protein is localized to the nucleus and acts as a transcriptional repressor.	zinc-finger protein 2 (ZF2); CONTAINS InterPro DOMAIN/s: Zinc finger, C2H2-like (InterPro:IPR015880), Zinc finger, C2H2-type (InterPro:IPR007087); BEST Arabidopsis thaliana protein match is: salt tolerance zinc finger (TAIR:AT1G27730.1); Has 30201 Blast hits to 17322 proteins in 780 species: Archae - 12; Bacteria - 1396; Metazoa - 17338; Fungi - 3422; Plants - 5037; Viruses - 0; Other Eukaryotes …	ZF2	zinc-finger protein 2	Salt Stress Response	brassinosteroid-mediated stress tolerance	10.1111/pbi.12396
67	AT3G22830	SS-Subnetwork3	3	MS-Subnetwork17	17	TF-Subnetwork3	3	heat shock transcription factor A6B	member of Heat Stress Transcription Factor (Hsf) family	heat shock transcription factor A6B (HSFA6B); FUNCTIONS IN: DNA binding, sequence-specific DNA binding transcription factor activity; INVOLVED IN: regulation of transcription, DNA-dependent; LOCATED IN: nucleus; EXPRESSED IN: root; CONTAINS InterPro DOMAIN/s: Winged helix-turn-helix transcription repressor DNA-binding (InterPro:IPR011991), Heat shock factor (HSF)-type, DNA-binding (InterPro:IPR00…	HSFA6B	heat shock transcription factor A6B	Salt Stress Response	defense responses against Spodoptera	10.1186/1471-2229-10-97
68	AT3G46600	SS-Subnetwork3	3	MS-Subnetwork17	17	TF-Subnetwork3	3	GRAS family transcription factor	---	GRAS family transcription factor; CONTAINS InterPro DOMAIN/s: Transcription factor GRAS (InterPro:IPR005202), Peptide methionine sulphoxide reductase MsrA (InterPro:IPR002569); BEST Arabidopsis thaliana protein match is: GRAS family transcription factor (TAIR:AT5G59450.1); Has 2415 Blast hits to 2378 proteins in 302 species: Archae - 0; Bacteria - 7; Metazoa - 0; Fungi - 0; Plants - 2408; Viruses…	---	---	Salt Stress Response	plants’ responses to dehydration stress	10.1186/1471-2229-13-229
69	AT3G49530	SS-Subnetwork3	3	MS-Subnetwork17	17	TF-Subnetwork3	3	NAC domain containing protein 62	Transcription factor that serves as a molecular link between cold signals and pathogen resistance responses. Undergoes proteolytic processing triggered by cold-induced changes in membrane fluidity.	NAC domain containing protein 62 (NAC062); CONTAINS InterPro DOMAIN/s: No apical meristem (NAM) protein (InterPro:IPR003441); BEST Arabidopsis thaliana protein match is: TCV-interacting protein (TAIR:AT5G24590.2); Has 2933 Blast hits to 2926 proteins in 76 species: Archae - 0; Bacteria - 2; Metazoa - 0; Fungi - 0; Plants - 2931; Viruses - 0; Other Eukaryotes - 0 (source: NCBI BLink).	NTL6	NTM1 (NAC WITH TRANSMEMBRANE MOTIF 1)-LIKE 6	Salt Stress Response	regulates osmotic stress responses and stomatal movement	10.1111/tpj.12538
70	AT3G51910	SS-Subnetwork3	3	MS-Subnetwork17	17	TF-Subnetwork3	3	heat shock transcription factor A7A	member of Heat Stress Transcription Factor (Hsf) family	heat shock transcription factor A7A (HSFA7A); FUNCTIONS IN: DNA binding, sequence-specific DNA binding transcription factor activity; INVOLVED IN: response to high light intensity, response to heat, regulation of cellular protein metabolic process; LOCATED IN: nucleus; EXPRESSED IN: 10 plant structures; EXPRESSED DURING: LP.06 six leaves visible, LP.04 four leaves visible, 4 anthesis, petal diffe…	HSFA7A	heat shock transcription factor A7A	Salt Stress Response	affects resistance to Melampsora infection	10.1111/j.1469-8137.2009.02955.x
71	AT3G53600	SS-Subnetwork3	3	MS-Subnetwork17	17	TF-Subnetwork3	3	C2H2-type zinc finger family protein	---	C2H2-type zinc finger family protein; FUNCTIONS IN: sequence-specific DNA binding transcription factor activity, zinc ion binding, nucleic acid binding; INVOLVED IN: response to chitin, regulation of transcription; LOCATED IN: intracellular; CONTAINS InterPro DOMAIN/s: Zinc finger, C2H2-like (InterPro:IPR015880), Zinc finger, C2H2-type (InterPro:IPR007087); BEST Arabidopsis thaliana protein match…	---	---	Salt Stress Response	heat shock-induced alternative splicing	10.1104/pp.112.205864
72	AT3G55730	SS-Subnetwork3	3	MS-Subnetwork17	17	TF-Subnetwork3	3	myb domain protein 109	putative transcription factor MYB109 (MYB109) mRNA,	myb domain protein 109 (MYB109); CONTAINS InterPro DOMAIN/s: SANT, DNA-binding (InterPro:IPR001005), Homeodomain-like (InterPro:IPR009057), Myb, DNA-binding (InterPro:IPR014778), HTH transcriptional regulator, Myb-type, DNA-binding (InterPro:IPR017930), Homeodomain-related (InterPro:IPR012287), Myb transcription factor (InterPro:IPR015495); BEST Arabidopsis thaliana protein match is: myb domain p…	MYB109	myb domain protein 109	Salt Stress Response	plant ER stress signaling	10.3390/ijms161125964
73	AT3G55980	SS-Subnetwork3	3	MS-Subnetwork17	17	TF-Subnetwork3	3	salt-inducible zinc finger 1	---	salt-inducible zinc finger 1 (SZF1); CONTAINS InterPro DOMAIN/s: Zinc finger, CCCH-type (InterPro:IPR000571), Ankyrin repeat-containing domain (InterPro:IPR020683), Ankyrin repeat (InterPro:IPR002110); BEST Arabidopsis thaliana protein match is: zinc finger (CCCH-type) family protein (TAIR:AT2G40140.2); Has 1623 Blast hits to 1414 proteins in 181 species: Archae - 2; Bacteria - 49; Metazoa - 777;…	SZF1	salt-inducible zinc finger 1	Salt Stress Response	dehydration stress memory genes	10.1186/1471-2229-13-229
74	AT3G62420	SS-Subnetwork3	3	MS-Subnetwork17	17	TF-Subnetwork3	3	basic region/leucine zipper motif 53	Encodes a group-S bZIP transcription factor. Forms heterodimers with group-C bZIP transcription factors. The heterodimers bind to the ACTCAT cis-element of proline dehydrogenase gene.	basic region/leucine zipper motif 53 (BZIP53); FUNCTIONS IN: sequence-specific DNA binding, DNA binding, protein heterodimerization activity, sequence-specific DNA binding transcription factor activity; INVOLVED IN: regulation of transcription, DNA-dependent; EXPRESSED IN: male gametophyte, pollen tube; EXPRESSED DURING: L mature pollen stage, M germinated pollen stage; CONTAINS InterPro DOMAIN/s…	BZIP53	basic region/leucine zipper motif 53	Salt Stress Response	Orchestrates Salt-Induced Metabolic Reprogramming in Arabidopsis Roots	10.1105/tpc.15.00163
75	AT4G01250	SS-Subnetwork3	3	MS-Subnetwork17	17	TF-Subnetwork3	3	WRKY family transcription factor	member of WRKY Transcription Factor; Group II-e	WRKY22; CONTAINS InterPro DOMAIN/s: DNA-binding WRKY (InterPro:IPR003657); BEST Arabidopsis thaliana protein match is: WRKY family transcription factor (TAIR:AT4G23550.1); Has 3274 Blast hits to 2836 proteins in 187 species: Archae - 0; Bacteria - 0; Metazoa - 0; Fungi - 3; Plants - 3256; Viruses - 0; Other Eukaryotes - 15 (source: NCBI BLink).	WRKY22	---	Salt Stress Response	have roles in Arabidopsis leaf senescence and stress responses	10.1111/tpj.12194
76	AT4G17230	SS-Subnetwork3	3	MS-Subnetwork17	17	TF-Subnetwork3	3	SCARECROW-like 13	Encodes a scarecrow-like protein (SCL13). Member of GRAS gene family.	SCARECROW-like 13 (SCL13); CONTAINS InterPro DOMAIN/s: Transcription factor GRAS (InterPro:IPR005202); BEST Arabidopsis thaliana protein match is: scarecrow-like 5 (TAIR:AT1G50600.1); Has 2512 Blast hits to 2467 proteins in 302 species: Archae - 0; Bacteria - 4; Metazoa - 0; Fungi - 0; Plants - 2508; Viruses - 0; Other Eukaryotes - 0 (source: NCBI BLink).	SCL13	SCARECROW-like 13	Salt Stress Response	function as transcriptional repressors involved in the inhibition of plant growth under abiotic stress conditions	10.1104/pp.111.182683
77	AT4G17490	SS-Subnetwork3	3	MS-Subnetwork17	17	TF-Subnetwork3	3	ethylene responsive element binding factor 6	Encodes a member of the ERF (ethylene response factor) subfamily B-3 of ERF/AP2 transcription factor family (ATERF-6). The protein contains one AP2 domain. There are 18 members in this subfamily including ATERF-1, ATERF-2, AND ATERF-5.	ethylene responsive element binding factor 6 (ERF6); CONTAINS InterPro DOMAIN/s: DNA-binding, integrase-type (InterPro:IPR016177), Pathogenesis-related transcriptional factor/ERF, DNA-binding (InterPro:IPR001471); BEST Arabidopsis thaliana protein match is: ethylene responsive element binding factor 5 (TAIR:AT5G47230.1); Has 30201 Blast hits to 17322 proteins in 780 species: Archae - 12; Bacteria…	ERF6	ethylene responsive element binding factor 6	Salt Stress Response	Connects ABA Signaling and ABA-Mediated Heat Responses	10.1104/pp.16.00860
78	AT4G17500	SS-Subnetwork3	3	MS-Subnetwork17	17	TF-Subnetwork3	3	ethylene responsive element binding factor 1	Encodes a member of the ERF (ethylene response factor) subfamily B-3 of ERF/AP2 transcription factor family (ATERF-1). The protein contains one AP2 domain. There are 18 members in this subfamily including ATERF-1, ATERF-2, AND ATERF-5.	ethylene responsive element binding factor 1 (ERF-1); CONTAINS InterPro DOMAIN/s: DNA-binding, integrase-type (InterPro:IPR016177), Pathogenesis-related transcriptional factor/ERF, DNA-binding (InterPro:IPR001471); BEST Arabidopsis thaliana protein match is: ethylene responsive element binding factor 2 (TAIR:AT5G47220.1); Has 5773 Blast hits to 5650 proteins in 248 species: Archae - 0; Bacteria -…	ERF-1	ethylene responsive element binding factor 1	Salt Stress Response	dehydration stress memory genes	10.1186/1471-2229-13-229
79	AT4G25470	SS-Subnetwork3	3	MS-Subnetwork17	17	TF-Subnetwork3	3	C-repeat/DRE binding factor 2	Encodes a member of the DREB subfamily A-1 of ERF/AP2 transcription factor family (CBF2). The protein contains one AP2 domain. There are six members in this subfamily, including CBF1, CBF2, and CBF3. This gene is involved in response to low temperature, abscisic acid, and circadian rhythm. Overexpressing this gene leads to increased freeze tolerance and induces the expression level of 85 cold-ind…	C-repeat/DRE binding factor 2 (CBF2); CONTAINS InterPro DOMAIN/s: DNA-binding, integrase-type (InterPro:IPR016177), Pathogenesis-related transcriptional factor/ERF, DNA-binding (InterPro:IPR001471); BEST Arabidopsis thaliana protein match is: C-repeat/DRE binding factor 1 (TAIR:AT4G25490.1); Has 30201 Blast hits to 17322 proteins in 780 species: Archae - 12; Bacteria - 1396; Metazoa - 17338; Fung…	FTQ4	FREEZING TOLERANCE QTL 4	Salt Stress Response	plays an integrative role in plant responses to both biotic and abiotic stress	10.4161/psb.11083
80	AT4G25490	SS-Subnetwork3	3	MS-Subnetwork17	17	TF-Subnetwork3	3	C-repeat/DRE binding factor 1	Transcriptional activator that binds to the DRE/CRT regulatory element and induces COR (cold-regulated) gene expression increasing plant freezing tolerance. It encodes a member of the DREB subfamily A-1 of ERF/AP2 transcription factor family (CBF1). The protein contains one AP2 domain. There are six members in this subfamily, including CBF1, CBF2, and CBF3. This gene is involved in response to lo…	C-repeat/DRE binding factor 1 (CBF1); CONTAINS InterPro DOMAIN/s: DNA-binding, integrase-type (InterPro:IPR016177), Pathogenesis-related transcriptional factor/ERF, DNA-binding (InterPro:IPR001471); BEST Arabidopsis thaliana protein match is: C-repeat/DRE binding factor 2 (TAIR:AT4G25470.1); Has 30201 Blast hits to 17322 proteins in 780 species: Archae - 12; Bacteria - 1396; Metazoa - 17338; Fung…	DREB1B	DRE BINDING PROTEIN 1B	Salt Stress Response	regulate plant heat stress	10.1105/tpc.113.118927
81	AT4G31800	SS-Subnetwork3	3	MS-Subnetwork17	17	TF-Subnetwork3	3	WRKY DNA-binding protein 18	Pathogen-induced transcription factor. Binds W-box sequences in vitro. Forms protein complexes with itself and with WRKY40 and WRKY60. Constitutive expression of WRKY18 enhanced resistance to P. syringae, but its coexpression with WRKY40 or WRKY60 made plants more susceptible to both P. syringae and B. cinerea. WRKY18, WRKY40, and WRKY60 have partially redundant roles in response to the hemibiotr…	WRKY DNA-binding protein 18 (WRKY18); FUNCTIONS IN: protein binding, sequence-specific DNA binding transcription factor activity; INVOLVED IN: in 7 processes; LOCATED IN: nucleus; EXPRESSED IN: 24 plant structures; EXPRESSED DURING: 13 growth stages; CONTAINS InterPro DOMAIN/s: DNA-binding WRKY (InterPro:IPR003657); BEST Arabidopsis thaliana protein match is: WRKY DNA-binding protein 60 (TAIR:AT2…	WRKY18	WRKY DNA-binding protein 18	Salt Stress Response	play a role in salt stress	10.1093/jxb/erj098
82	AT4G34410	SS-Subnetwork3	3	MS-Subnetwork17	17	TF-Subnetwork3	3	redox responsive transcription factor 1	encodes a member of the ERF (ethylene response factor) subfamily B-3 of ERF/AP2 transcription factor family. The protein contains one AP2 domain. There are 18 members in this subfamily including ATERF-1, ATERF-2, AND ATERF-5.	redox responsive transcription factor 1 (RRTF1); CONTAINS InterPro DOMAIN/s: DNA-binding, integrase-type (InterPro:IPR016177), Pathogenesis-related transcriptional factor/ERF, DNA-binding (InterPro:IPR001471); BEST Arabidopsis thaliana protein match is: Integrase-type DNA-binding superfamily protein (TAIR:AT5G61890.1); Has 6148 Blast hits to 5821 proteins in 258 species: Archae - 0; Bacteria - 2;…	RRTF1	redox responsive transcription factor 1	Salt Stress Response	dehydration stress memory genes	10.1186/1471-2229-13-229
83	AT4G37260	SS-Subnetwork3	3	MS-Subnetwork17	17	TF-Subnetwork3	3	myb domain protein 73	Member of the R2R3 factor gene family.	myb domain protein 73 (MYB73); CONTAINS InterPro DOMAIN/s: SANT, DNA-binding (InterPro:IPR001005), Homeodomain-like (InterPro:IPR009057), Myb, DNA-binding (InterPro:IPR014778), HTH transcriptional regulator, Myb-type, DNA-binding (InterPro:IPR017930), Homeodomain-related (InterPro:IPR012287), Myb transcription factor (InterPro:IPR015495); BEST Arabidopsis thaliana protein match is: myb domain pro…	MYB73	myb domain protein 73	Salt Stress Response	MYB73 is involved in NPR1-mediated SA and JA signaling pathways	10.1016/S1671-2927(11)60055-2
84	AT4G37610	SS-Subnetwork3	3	MS-Subnetwork17	17	TF-Subnetwork3	3	BTB and TAZ domain protein 5	BTB and TAZ domain protein. Located in cytoplasm and expressed in fruit, flower and leaves.	BTB and TAZ domain protein 5 (BT5); CONTAINS InterPro DOMAIN/s: BTB/POZ (InterPro:IPR013069), Zinc finger, TAZ-type (InterPro:IPR000197), BTB/POZ fold (InterPro:IPR011333), Kelch related (InterPro:IPR013089), BTB/POZ-like (InterPro:IPR000210); BEST Arabidopsis thaliana protein match is: BTB and TAZ domain protein 4 (TAIR:AT5G67480.2); Has 30201 Blast hits to 17322 proteins in 780 species: Archae …	BT5	BTB and TAZ domain protein 5	Salt Stress Response	Orchestrates Salt-Induced Metabolic Reprogramming in Arabidopsis Roots	10.1105/tpc.15.00163
85	AT5G01380	SS-Subnetwork3	3	MS-Subnetwork17	17	TF-Subnetwork3	3	Homeodomain-like superfamily protein	---	Homeodomain-like superfamily protein; CONTAINS InterPro DOMAIN/s: SANT, DNA-binding (InterPro:IPR001005), MYB-like (InterPro:IPR017877); BEST Arabidopsis thaliana protein match is: Homeodomain-like superfamily protein (TAIR:AT2G38250.1); Has 1807 Blast hits to 1807 proteins in 277 species: Archae - 0; Bacteria - 0; Metazoa - 736; Fungi - 347; Plants - 385; Viruses - 0; Other Eukaryotes - 339 (sou…	---	---	Salt Stress Response	dehydration stress memory gene	10.1186/1471-2229-13-229
86	AT5G05410	SS-Subnetwork3	3	MS-Subnetwork17	17	TF-Subnetwork3	3	DRE-binding protein 2A	Encodes a transcription factor that specifically binds to DRE/CRT cis elements (responsive to drought and low-temperature stress). Belongs to the DREB subfamily A-2 of ERF/AP2 transcription factor family (DREB2A). There are eight members in this subfamily including DREB2B. The protein contains one AP2 domain. Overexpression of transcriptional activation domain of DREB2A resulted in significant dr…	DRE-binding protein 2A (DREB2A); CONTAINS InterPro DOMAIN/s: DNA-binding, integrase-type (InterPro:IPR016177), Pathogenesis-related transcriptional factor/ERF, DNA-binding (InterPro:IPR001471); BEST Arabidopsis thaliana protein match is: DRE/CRT-binding protein 2B (TAIR:AT3G11020.1); Has 5407 Blast hits to 5383 proteins in 247 species: Archae - 0; Bacteria - 2; Metazoa - 0; Fungi - 0; Plants - 53…	DREB2A	DRE-binding protein 2A	Salt Stress Response	stress related	10.1186/gb-2007-8-4-r49
87	AT5G22570	SS-Subnetwork3	3	MS-Subnetwork17	17	TF-Subnetwork3	3	WRKY DNA-binding protein 38	member of WRKY Transcription Factor; Group III	WRKY DNA-binding protein 38 (WRKY38); CONTAINS InterPro DOMAIN/s: DNA-binding WRKY (InterPro:IPR003657); BEST Arabidopsis thaliana protein match is: WRKY DNA-binding protein 62 (TAIR:AT5G01900.1); Has 3118 Blast hits to 2692 proteins in 112 species: Archae - 0; Bacteria - 0; Metazoa - 0; Fungi - 0; Plants - 3102; Viruses - 0; Other Eukaryotes - 16 (source: NCBI BLink).	WRKY38	WRKY DNA-binding protein 38	Salt Stress Response	Modulates Oxidative Gene Transcription and the Oxidative Response	10.1104/pp.112.210724
88	AT5G24110	SS-Subnetwork3	3	MS-Subnetwork17	17	TF-Subnetwork3	3	WRKY DNA-binding protein 30	member of WRKY Transcription Factor; Group III	WRKY DNA-binding protein 30 (WRKY30); FUNCTIONS IN: sequence-specific DNA binding transcription factor activity; INVOLVED IN: regulation of transcription, DNA-dependent, regulation of transcription; EXPRESSED IN: stem, stamen; EXPRESSED DURING: 4 anthesis; CONTAINS InterPro DOMAIN/s: DNA-binding WRKY (InterPro:IPR003657); BEST Arabidopsis thaliana protein match is: WRKY family transcription facto…	WRKY30	WRKY DNA-binding protein 30	Salt Stress Response	response to wounding	10.1007/s00299-007-0410-z
89	AT5G24590	SS-Subnetwork3	3	MS-Subnetwork17	17	TF-Subnetwork3	3	TCV-interacting protein	Member of NAc protein family. Interacts with turnip crinkle virus (TCV) capsid protein. Transcription factor involved in regulating the defense response of Arabidopsis to TCV.	TCV-interacting protein (TIP); CONTAINS InterPro DOMAIN/s: No apical meristem (NAM) protein (InterPro:IPR003441); BEST Arabidopsis thaliana protein match is: NAC domain containing protein 62 (TAIR:AT3G49530.1); Has 2952 Blast hits to 2945 proteins in 75 species: Archae - 0; Bacteria - 0; Metazoa - 0; Fungi - 0; Plants - 2952; Viruses - 0; Other Eukaryotes - 0 (source: NCBI BLink).	TIP	TCV-interacting protein	Salt Stress Response	freezing tolerance and cold acclimation	10.1111/pce.12838
90	AT5G37260	SS-Subnetwork3	3	MS-Subnetwork17	17	TF-Subnetwork3	3	Homeodomain-like superfamily protein	Encodes a MYB family transcription factor Circadian 1 (CIR1). Involved in circadian regulation in Arabidopsis.	REVEILLE 2 (RVE2); CONTAINS InterPro DOMAIN/s: SANT, DNA-binding (InterPro:IPR001005), Homeodomain-like (InterPro:IPR009057), Myb, DNA-binding (InterPro:IPR014778), HTH transcriptional regulator, Myb-type, DNA-binding (InterPro:IPR017930), Myb-like DNA-binding domain, SHAQKYF class (InterPro:IPR006447); BEST Arabidopsis thaliana protein match is: Homeodomain-like superfamily protein (TAIR:AT5G173…	RVE2	REVEILLE 2	Salt Stress Response	freezing tolerance and cold acclimation	10.1111/pce.12838
91	AT5G46710	SS-Subnetwork3	3	MS-Subnetwork17	17	TF-Subnetwork3	3	PLATZ transcription factor family protein	---	PLATZ transcription factor family protein; CONTAINS InterPro DOMAIN/s: Protein of unknown function DUF597 (InterPro:IPR006734); BEST Arabidopsis thaliana protein match is: PLATZ transcription factor family protein (TAIR:AT4G17900.1); Has 1807 Blast hits to 1807 proteins in 277 species: Archae - 0; Bacteria - 0; Metazoa - 736; Fungi - 347; Plants - 385; Viruses - 0; Other Eukaryotes - 339 (source:…	---	---	Salt Stress Response	response to Abscisic acid	10.1038/srep13369
92	AT5G46910	SS-Subnetwork3	3	MS-Subnetwork17	17	TF-Subnetwork3	3	Transcription factor jumonji (jmj) family protein / zinc finger (C5HC2 type) family protein	---	Transcription factor jumonji (jmj) family protein / zinc finger (C5HC2 type) family protein; FUNCTIONS IN: sequence-specific DNA binding transcription factor activity; INVOLVED IN: response to chitin, regulation of transcription; LOCATED IN: nucleus; EXPRESSED IN: 24 plant structures; EXPRESSED DURING: 14 growth stages; CONTAINS InterPro DOMAIN/s: Transcription factor jumonji/aspartyl beta-hydrox…	---	---	Salt Stress Response	improves salt tolerance	10.1186/s12870-016-0908-z
93	AT5G47230	SS-Subnetwork3	3	MS-Subnetwork17	17	TF-Subnetwork3	3	ethylene responsive element binding factor 5	encodes a member of the ERF (ethylene response factor) subfamily B-3 of ERF/AP2 transcription factor family (ATERF-5). The protein contains one AP2 domain. There are 18 members in this subfamily including ATERF-1, ATERF-2, AND ATERF-5.	ethylene responsive element binding factor 5 (ERF5); CONTAINS InterPro DOMAIN/s: DNA-binding, integrase-type (InterPro:IPR016177), Pathogenesis-related transcriptional factor/ERF, DNA-binding (InterPro:IPR001471); BEST Arabidopsis thaliana protein match is: ethylene responsive element binding factor 6 (TAIR:AT4G17490.1); Has 30201 Blast hits to 17322 proteins in 780 species: Archae - 12; Bacteria…	ERF5	ethylene responsive element binding factor 5	Salt Stress Response	dehydration stress memory gene	10.1186/1471-2229-13-229
94	AT5G49200	SS-Subnetwork3	3	MS-Subnetwork17	17	TF-Subnetwork3	3	WD-40 repeat family protein / zfwd4 protein (ZFWD4)	---	WD-40 repeat family protein / zfwd4 protein (ZFWD4); FUNCTIONS IN: zinc ion binding, nucleic acid binding; INVOLVED IN: biological_process unknown; CONTAINS InterPro DOMAIN/s: WD40 repeat 2 (InterPro:IPR019782), Zinc finger, CCCH-type (InterPro:IPR000571), WD40 repeat, conserved site (InterPro:IPR019775), WD40 repeat (InterPro:IPR001680), G-protein beta WD-40 repeat, region (InterPro:IPR020472), …	---	---	Salt Stress Response	freezing tolerance related	10.1111/j.1365-313X.2006.02994.x
95	AT5G49450	SS-Subnetwork3	3	MS-Subnetwork17	17	TF-Subnetwork3	3	basic leucine-zipper 1	---	basic leucine-zipper 1 (bZIP1); FUNCTIONS IN: DNA binding, protein heterodimerization activity, sequence-specific DNA binding transcription factor activity; INVOLVED IN: anther dehiscence, regulation of transcription, DNA-dependent; LOCATED IN: nucleus, chloroplast; EXPRESSED IN: male gametophyte, anther, pollen tube; EXPRESSED DURING: L mature pollen stage, M germinated pollen stage; CONTAINS In…	bZIP1	basic leucine-zipper 1	Salt Stress Response	play a role in salt stress	10.1093/jxb/erj098
96	AT5G49520	SS-Subnetwork3	3	MS-Subnetwork17	17	TF-Subnetwork3	3	WRKY DNA-binding protein 48	Encodes WRKY48, a member of the WRKY Transcription Factor. WRKY48 is a stress- and pathogen-induced transcriptional activator that represses plant basal defense.	WRKY DNA-binding protein 48 (WRKY48); CONTAINS InterPro DOMAIN/s: DNA-binding WRKY (InterPro:IPR003657); BEST Arabidopsis thaliana protein match is: WRKY DNA-binding protein 23 (TAIR:AT2G47260.1); Has 1807 Blast hits to 1807 proteins in 277 species: Archae - 0; Bacteria - 0; Metazoa - 736; Fungi - 347; Plants - 385; Viruses - 0; Other Eukaryotes - 339 (source: NCBI BLink).	WRKY48	WRKY DNA-binding protein 48	Salt Stress Response	salt stress	10.1126/science.aag1550
97	AT5G51190	SS-Subnetwork3	3	MS-Subnetwork17	17	TF-Subnetwork3	3	Integrase-type DNA-binding superfamily protein	encodes a member of the ERF (ethylene response factor) subfamily B-3 of ERF/AP2 transcription factor family. The protein contains one AP2 domain. There are 18 members in this subfamily including ATERF-1, ATERF-2, AND ATERF-5.	Integrase-type DNA-binding superfamily protein; CONTAINS InterPro DOMAIN/s: DNA-binding, integrase-type (InterPro:IPR016177), Pathogenesis-related transcriptional factor/ERF, DNA-binding (InterPro:IPR001471); BEST Arabidopsis thaliana protein match is: ethylene response factor 104 (TAIR:AT5G61600.1); Has 30201 Blast hits to 17322 proteins in 780 species: Archae - 12; Bacteria - 1396; Metazoa - 17…	---	---	Salt Stress Response	ETHYLENE RESPONSE FACTOR 105	10.1016/j.bbagrm.2011.08.004
98	AT5G59820	SS-Subnetwork3	3	MS-Subnetwork17	17	TF-Subnetwork3	3	C2H2-type zinc finger family protein	Encodes a zinc finger protein involved in high light and cold acclimation. Overexpression of this putative transcription factor increases the expression level of 9 cold-responsive genes and represses the expression level of 15 cold-responsive genes, including CBF genes. Also, lines overexpressing this gene exhibits a small but reproducible increase in freeze tolerance. Because of the repression o…	RESPONSIVE TO HIGH LIGHT 41 (RHL41); FUNCTIONS IN: sequence-specific DNA binding transcription factor activity, zinc ion binding, nucleic acid binding; INVOLVED IN: in 11 processes; LOCATED IN: intracellular; EXPRESSED IN: 24 plant structures; EXPRESSED DURING: 13 growth stages; CONTAINS InterPro DOMAIN/s: Zinc finger, C2H2-like (InterPro:IPR015880), Zinc finger, C2H2-type (InterPro:IPR007087); B…	ZAT12	---	Salt Stress Response	stress response	10.1007/s11103-013-0136-y
99	AT5G61600	SS-Subnetwork3	3	MS-Subnetwork17	17	TF-Subnetwork3	3	ethylene response factor 104	encodes a member of the ERF (ethylene response factor) subfamily B-3 of ERF/AP2 transcription factor family. The protein contains one AP2 domain. There are 18 members in this subfamily including ATERF-1, ATERF-2, AND ATERF-5.	ethylene response factor 104 (ERF104); CONTAINS InterPro DOMAIN/s: DNA-binding, integrase-type (InterPro:IPR016177), Pathogenesis-related transcriptional factor/ERF, DNA-binding (InterPro:IPR001471); BEST Arabidopsis thaliana protein match is: Integrase-type DNA-binding superfamily protein (TAIR:AT5G51190.1); Has 1807 Blast hits to 1807 proteins in 277 species: Archae - 0; Bacteria - 0; Metazoa -…	ERF104	ethylene response factor 104	Salt Stress Response	ethylene-activated signaling pathway	10.1073/pnas.0810206106
100	AT5G62020	SS-Subnetwork3	3	MS-Subnetwork17	17	TF-Subnetwork3	3	heat shock transcription factor B2A	member of Heat Stress Transcription Factor (Hsf) family	heat shock transcription factor B2A (HSFB2A); FUNCTIONS IN: DNA binding, sequence-specific DNA binding transcription factor activity; INVOLVED IN: response to chitin; LOCATED IN: nucleus; EXPRESSED IN: 18 plant structures; EXPRESSED DURING: 11 growth stages; CONTAINS InterPro DOMAIN/s: Winged helix-turn-helix transcription repressor DNA-binding (InterPro:IPR011991), Heat shock factor (HSF)-type, …	HSFB2A	heat shock transcription factor B2A	Salt Stress Response	Cold Tolerance	10.1105/tpc.112.108340
101	AT5G62165	SS-Subnetwork3	3	MS-Subnetwork17	17	TF-Subnetwork3	3	AGAMOUS-like 42	Encodes a MADS box transcription factor. Expressed in quiescent center.	AGAMOUS-like 42 (AGL42); FUNCTIONS IN: sequence-specific DNA binding transcription factor activity; INVOLVED IN: regulation of transcription, DNA-dependent; LOCATED IN: nucleus, chloroplast; EXPRESSED IN: 17 plant structures; EXPRESSED DURING: 8 growth stages; CONTAINS InterPro DOMAIN/s: Transcription factor, K-box (InterPro:IPR002487); BEST Arabidopsis thaliana protein match is: AGAMOUS-like 71 …	FYF	FOREVER YOUNG FLOWER	Salt Stress Response	FOREVER YOUNG FLOWER	10.1371/journal.pone.0088320
102	AT5G63790	SS-Subnetwork3	3	MS-Subnetwork17	17	TF-Subnetwork3	3	NAC domain containing protein 102	Encodes a member of the NAC family of transcription factors. ANAC102 appears to have a role in mediating response to low oxygen stress (hypoxia) in germinating seedlings.	NAC domain containing protein 102 (NAC102); CONTAINS InterPro DOMAIN/s: No apical meristem (NAM) protein (InterPro:IPR003441); BEST Arabidopsis thaliana protein match is: NAC (No Apical Meristem) domain transcriptional regulator superfamily protein (TAIR:AT5G08790.1); Has 3012 Blast hits to 3006 proteins in 75 species: Archae - 0; Bacteria - 0; Metazoa - 0; Fungi - 0; Plants - 3012; Viruses - 0; …	NAC102	NAC domain containing protein 102	Salt Stress Response	defense	10.1094/MPMI-20-8-0900
103	AT1G21910	SS-Subnetwork3	3	MS-	MS-	TF-Subnetwork3	3	Integrase-type DNA-binding superfamily protein	encodes a member of the DREB subfamily A-5 of ERF/AP2 transcription factor family. The protein contains one AP2 domain. There are 15 members in this subfamily including RAP2.1, RAP2.9 and RAP2.10.	Integrase-type DNA-binding superfamily protein; FUNCTIONS IN: DNA binding, sequence-specific DNA binding transcription factor activity; INVOLVED IN: regulation of transcription, DNA-dependent; LOCATED IN: nucleus, chloroplast; EXPRESSED IN: 22 plant structures; EXPRESSED DURING: 13 growth stages; CONTAINS InterPro DOMAIN/s: DNA-binding, integrase-type (InterPro:IPR016177), Pathogenesis-related tr…	DREB26	dehydration response element-binding protein 26	Salt Stress Response	vegetative development, flowering, and seed development	10.1093/pcp/pcw013
104	AT1G80590	SS-Subnetwork3	3	MS-	MS-	TF-Subnetwork3	3	WRKY DNA-binding protein 66	member of WRKY Transcription Factor; Group III	WRKY DNA-binding protein 66 (WRKY66); FUNCTIONS IN: sequence-specific DNA binding transcription factor activity; INVOLVED IN: regulation of transcription, DNA-dependent, regulation of transcription; EXPRESSED IN: 9 plant structures; EXPRESSED DURING: 4 anthesis, LP.02 two leaves visible, petal differentiation and expansion stage; CONTAINS InterPro DOMAIN/s: DNA-binding WRKY (InterPro:IPR003657); …	WRKY66	WRKY DNA-binding protein 66	Salt Stress Response	Early Response to Salicylic Acid	10.1104/pp.107.100842
105	AT3G06490	SS-Subnetwork3	3	MS-	MS-	TF-Subnetwork3	3	myb domain protein 108	putative transcription factor MYB108 (MYB108) mRNA,	myb domain protein 108 (MYB108); CONTAINS InterPro DOMAIN/s: SANT, DNA-binding (InterPro:IPR001005), Homeodomain-like (InterPro:IPR009057), Myb, DNA-binding (InterPro:IPR014778), HTH transcriptional regulator, Myb-type, DNA-binding (InterPro:IPR017930), Homeodomain-related (InterPro:IPR012287), Myb transcription factor (InterPro:IPR015495); BEST Arabidopsis thaliana protein match is: myb domain p…	MYB108	myb domain protein 108	Salt Stress Response	Biotic and Abiotic Stress Responses	---
106	AT3G62100	SS-Subnetwork3	3	MS-	MS-	TF-Subnetwork3	3	indole-3-acetic acid inducible 30	Encodes a member of the Aux/IAA family of proteins implicated in auxin signaling. IAA30 lacks the conserved degron (domain II) found in many family members. IAA30 transcripts are induced by auxin treatment and accumulate preferentially in the quiescent center cells of the root meristem. Overexpression of IAA30 leads to defects in gravitropism, root development, root meristem maintenance, and coty…	indole-3-acetic acid inducible 30 (IAA30); FUNCTIONS IN: sequence-specific DNA binding transcription factor activity; INVOLVED IN: gravitropism, response to auxin stimulus, response to cyclopentenone, somatic embryogenesis, root development; LOCATED IN: nucleus, chloroplast; EXPRESSED IN: 16 plant structures; EXPRESSED DURING: 6 growth stages; CONTAINS InterPro DOMAIN/s: Aux/IAA-ARF-dimerisation …	IAA30	indole-3-acetic acid inducible 30	Salt Stress Response	salt stress signaling	0.4161/psb.6.8.15792
107	AT3G63350	SS-Subnetwork3	3	MS-	MS-	TF-Subnetwork3	3	winged-helix DNA-binding transcription factor family protein	member of Heat Stress Transcription Factor (Hsf) family	AT-HSFA7B; FUNCTIONS IN: DNA binding, sequence-specific DNA binding transcription factor activity; INVOLVED IN: response to high light intensity, response to heat, regulation of transcription, DNA-dependent; LOCATED IN: nucleus; EXPRESSED IN: root, pedicel, carpel; EXPRESSED DURING: 4 anthesis, petal differentiation and expansion stage; CONTAINS InterPro DOMAIN/s: Winged helix-turn-helix transcri…	HSFA7B	HEAT SHOCK TRANSCRIPTION FACTOR A7B	Salt Stress Response	Regulate Lateral Root Development and Response to Cold Stress	10.1105/tpc.15.00909
108	AT4G08250	SS-Subnetwork3	3	MS-	MS-	TF-Subnetwork3	3	GRAS family transcription factor	---	GRAS family transcription factor; CONTAINS InterPro DOMAIN/s: Transcription factor GRAS (InterPro:IPR005202); BEST Arabidopsis thaliana protein match is: RGA-like protein 3 (TAIR:AT5G17490.1); Has 2377 Blast hits to 2344 proteins in 299 species: Archae - 0; Bacteria - 2; Metazoa - 0; Fungi - 0; Plants - 2375; Viruses - 0; Other Eukaryotes - 0 (source: NCBI BLink).	---	---	Salt Stress Response	regulates root growth	10.1186/1471-2229-13-1
109	AT5G03720	SS-Subnetwork3	3	MS-	MS-	TF-Subnetwork3	3	heat shock transcription factor A3	Member of Heat Stress Transcription Factor (Hsf) family. Expression is regulated by DREB2A and in turn HSFA3 regulates the expression of hsps Hsp18.1-CI and Hsp26.5-MII35S. Involved in establishing thermotolerence.	heat shock transcription factor A3 (HSFA3); FUNCTIONS IN: DNA binding, sequence-specific DNA binding transcription factor activity; INVOLVED IN: response to heat, regulation of transcription, DNA-dependent, response to chitin; LOCATED IN: nucleus; EXPRESSED IN: 13 plant structures; EXPRESSED DURING: 9 growth stages; CONTAINS InterPro DOMAIN/s: Winged helix-turn-helix transcription repressor DNA-b…	HSFA3	heat shock transcription factor A3	Salt Stress Response	---	---
110	AT5G04410	SS-Subnetwork3	3	MS-	MS-	TF-Subnetwork3	3	NAC domain containing protein 2	NAC family member, functions as a transcriptional activator, regulates flavonoid biosynthesis under high light.	NAC domain containing protein 2 (NAC2); CONTAINS InterPro DOMAIN/s: No apical meristem (NAM) protein (InterPro:IPR003441); BEST Arabidopsis thaliana protein match is: NAC domain containing protein 53 (TAIR:AT3G10500.1); Has 1807 Blast hits to 1807 proteins in 277 species: Archae - 0; Bacteria - 0; Metazoa - 736; Fungi - 347; Plants - 385; Viruses - 0; Other Eukaryotes - 339 (source: NCBI BLink).	NAC2	NAC domain containing protein 2	Salt Stress Response	Salt stress response	10.1111/j.1365-313X.2010.04151.x
111	AT5G51990	SS-Subnetwork3	3	MS-	MS-	TF-Subnetwork3	3	C-repeat-binding factor 4	encodes a member of the DREB subfamily A-1 of ERF/AP2 transcription factor family (CBF4). The protein contains one AP2 domain. There are six members in this subfamily, including CBF1, CBF2, and CBF3. This gene is involved in response to drought stress and abscisic acid treatment, but not to low temperature.	C-repeat-binding factor 4 (CBF4); FUNCTIONS IN: DNA binding, transcription activator activity, sequence-specific DNA binding transcription factor activity; INVOLVED IN: response to water deprivation, regulation of transcription, DNA-dependent, response to abscisic acid stimulus; LOCATED IN: nucleus, chloroplast; EXPRESSED IN: stem, root, pedicel, carpel; EXPRESSED DURING: 4 anthesis, petal differ…	DREB1D	DEHYDRATION-RESPONSIVE ELEMENT-BINDING PROTEIN 1D	Salt Stress Response	Drought tolerance	10.1007/s11033-014-3695-3
112	AT3G11440	SS-Subnetwork3	3	MS-	MS-	TF-Subnetwork20	20	myb domain protein 65	Member of the R2R3-MYB gene family. Similar to GA-induced Barley myb gene. May be induced during germination in response to GA. Double mutants with MYB33 are male sterile, showing defects in pollen development and anther development. Contains a binding site for miRNA159 and may be spatially regulated by this micro RNA. The male sterile phenotype of the MYB33/MYB65 double mutant is light and tempe…	myb domain protein 65 (MYB65); CONTAINS InterPro DOMAIN/s: Transcription factor, GAMYB (InterPro:IPR016310), SANT, DNA-binding (InterPro:IPR001005), Myb, DNA-binding (InterPro:IPR014778), Homeodomain-like (InterPro:IPR009057), Myb transcription factor (InterPro:IPR015495), Homeodomain-related (InterPro:IPR012287), HTH transcriptional regulator, Myb-type, DNA-binding (InterPro:IPR017930); BEST Ara…	MYB65	myb domain protein 65	Salt Stress Response	---	---
113	AT1G05230	SS-Subnetwork4	4	MS-Subnetwork14	14	TF-Subnetwork6	6	homeodomain GLABROUS 2	Encodes a homeobox-leucine zipper family protein belonging to the HD-ZIP IV family. Mutants have trichomes that appear glass-like under a dissecting microscope as compared to the wild-type trichomes. The mutations do not affect trichome growth or branch number.	homeodomain GLABROUS 2 (HDG2); FUNCTIONS IN: DNA binding, sequence-specific DNA binding transcription factor activity; INVOLVED IN: regulation of transcription, DNA-dependent, trichome morphogenesis; LOCATED IN: nucleus; EXPRESSED IN: 32 plant structures; EXPRESSED DURING: 15 growth stages; CONTAINS InterPro DOMAIN/s: Homeobox, conserved site (InterPro:IPR017970), Homeobox (InterPro:IPR001356), H…	HDG2	homeodomain GLABROUS 2	Stress and development	leaf axial patterning	10.1111/j.1365-313X.2010.04346.x
114	AT1G08810	SS-Subnetwork4	4	MS-Subnetwork14	14	TF-Subnetwork6	6	myb domain protein 60	putative transcription factor of the R2R3-MYB gene family. Transcript increases under conditions that promote stomatal opening (white and blue light, abi1-1 mutation) and decreases under conditions that trigger stomatal closure (ABA, desiccation, darkness), with the exception of elevated CO2. Expressed exclusively in guard cells of all tissues. It is required for light-induced opening of stomata.…	myb domain protein 60 (MYB60); CONTAINS InterPro DOMAIN/s: Homeodomain-like (InterPro:IPR009057), Myb, DNA-binding (InterPro:IPR014778), HTH transcriptional regulator, Myb-type, DNA-binding (InterPro:IPR017930), Homeodomain-related (InterPro:IPR012287), Myb transcription factor (InterPro:IPR015495); BEST Arabidopsis thaliana protein match is: myb domain protein 96 (TAIR:AT5G62470.1); Has 35333 Bl…	MYB60	myb domain protein 60	Stress and development	response and anthocyanin biosynthesis	10.1007/s00425-012-1665-3
115	AT1G14580	SS-Subnetwork4	4	MS-Subnetwork14	14	TF-Subnetwork6	6	C2H2-like zinc finger protein	---	C2H2-like zinc finger protein; FUNCTIONS IN: sequence-specific DNA binding transcription factor activity, zinc ion binding, nucleic acid binding; LOCATED IN: intracellular; EXPRESSED IN: 7 plant structures; EXPRESSED DURING: LP.04 four leaves visible, LP.10 ten leaves visible, LP.02 two leaves visible, 4 leaf senescence stage; CONTAINS InterPro DOMAIN/s: Zinc finger, C2H2-like (InterPro:IPR015880…	---	---	Stress and development	cold related	10.1007/s10142-005-0014-z
116	AT1G24260	SS-Subnetwork4	4	MS-Subnetwork14	14	TF-Subnetwork6	6	K-box region and MADS-box transcription factor family protein	Member of the MADs box transcription factor family. SEP3 is redundant with SEP1 and 2. Flowers of SEP1/2/3 triple mutants show a conversion of petals and stamens to sepals.SEP3 forms heterotetrameric complexes with other MADS box family members and binds to the CArG box motif.	SEPALLATA3 (SEP3); CONTAINS InterPro DOMAIN/s: Transcription factor, MADS-box (InterPro:IPR002100), Transcription factor, K-box (InterPro:IPR002487); BEST Arabidopsis thaliana protein match is: K-box region and MADS-box transcription factor family protein (TAIR:AT3G02310.1).	SEP3	SEPALLATA3	Stress and development	---	---
117	AT1G29600	SS-Subnetwork4	4	MS-Subnetwork14	14	TF-Subnetwork6	6	Zinc finger C-x8-C-x5-C-x3-H type family protein	---	Zinc finger C-x8-C-x5-C-x3-H type family protein; FUNCTIONS IN: zinc ion binding, nucleic acid binding; INVOLVED IN: biological_process unknown; LOCATED IN: cellular_component unknown; EXPRESSED IN: cotyledon, leaf; EXPRESSED DURING: LP.04 four leaves visible; CONTAINS InterPro DOMAIN/s: Zinc finger, CCCH-type (InterPro:IPR000571); BEST Arabidopsis thaliana protein match is: Zinc finger C-x8-C-x5…	---	---	Stress and development	dehydration stress memory genes	10.1186/1471-2229-13-229
118	AT1G31640	SS-Subnetwork4	4	MS-Subnetwork14	14	TF-Subnetwork6	6	AGAMOUS-like 92	---	AGAMOUS-like 92 (AGL92); FUNCTIONS IN: DNA binding, sequence-specific DNA binding transcription factor activity; INVOLVED IN: regulation of transcription, DNA-dependent; LOCATED IN: nucleus; CONTAINS InterPro DOMAIN/s: Transcription factor, MADS-box (InterPro:IPR002100); BEST Arabidopsis thaliana protein match is: AGAMOUS-like 86 (TAIR:AT1G31630.1); Has 2313 Blast hits to 2290 proteins in 309 spe…	AGL92	AGAMOUS-like 92	Stress and development	---	---
119	AT1G49010	SS-Subnetwork4	4	MS-Subnetwork14	14	TF-Subnetwork6	6	Duplicated homeodomain-like superfamily protein	---	Duplicated homeodomain-like superfamily protein; CONTAINS InterPro DOMAIN/s: Molecular chaperone, heat shock protein, Hsp40, DnaJ (InterPro:IPR015609), SANT, eukarya (InterPro:IPR017884), Myb-like DNA-binding domain, SHAQKYF class (InterPro:IPR006447), SANT, DNA-binding (InterPro:IPR001005), Myb, DNA-binding (InterPro:IPR014778), Homeodomain-like (InterPro:IPR009057), HTH transcriptional regulato…	---	---	Stress and development	leaf development	10.1111/j.1365-313X.2005.02429.x
120	AT1G53160	SS-Subnetwork4	4	MS-Subnetwork14	14	TF-Subnetwork6	6	squamosa promoter binding protein-like 4	Encodes a member of the SPL (squamosa-promoter binding protein-like)gene family, a novel gene family encoding DNA binding proteins and putative transcription factors. Contains the SBP-box, which encodes the SBP-domain, required and sufficient for interaction with DNA. It is involved in regulation of flowering and vegetative phase change. Its temporal expression is regulated by the microRNA miR156…	squamosa promoter binding protein-like 4 (SPL4); FUNCTIONS IN: DNA binding, sequence-specific DNA binding transcription factor activity; INVOLVED IN: regulation of vegetative phase change, regulation of transcription; LOCATED IN: nucleus; EXPRESSED IN: 22 plant structures; EXPRESSED DURING: 13 growth stages; CONTAINS InterPro DOMAIN/s: Squamosa promoter-binding protein (InterPro:IPR017238), Trans…	SPL4	squamosa promoter binding protein-like 4	Stress and development	activates triacylglycerol accumulation in Arabidopsis seedlings	10.1111/tpj.13233
121	AT1G56650	SS-Subnetwork4	4	MS-Subnetwork14	14	TF-Subnetwork6	6	production of anthocyanin pigment 1	Encodes a putative MYB domain containing transcription factor involved in anthocyanin metabolism and radical scavenging. Essential for the sucrose-mediated expression of the dihydroflavonol reductase gene.	production of anthocyanin pigment 1 (PAP1); CONTAINS InterPro DOMAIN/s: SANT, DNA-binding (InterPro:IPR001005), Homeodomain-like (InterPro:IPR009057), Myb, DNA-binding (InterPro:IPR014778), HTH transcriptional regulator, Myb-type, DNA-binding (InterPro:IPR017930), Homeodomain-related (InterPro:IPR012287), Myb transcription factor (InterPro:IPR015495); BEST Arabidopsis thaliana protein match is: m…	SIAA1	SUC-INDUCED ANTHOCYANIN ACCUMULATION 1	Stress and development	---	---
122	AT1G62360	SS-Subnetwork4	4	MS-Subnetwork14	14	TF-Subnetwork6	6	KNOX/ELK homeobox transcription factor	Class I knotted-like homeodomain protein that is required for shoot apical meristem (SAM) formation during embryogenesis and for SAM function throughout the lifetime of the plant. Functions by preventing incorporation of cells in the meristem center into differentiating organ primordia.	SHOOT MERISTEMLESS (STM); CONTAINS InterPro DOMAIN/s: KNOX2 (InterPro:IPR005541), ELK (InterPro:IPR005539), Homeobox (InterPro:IPR001356), Homeobox, conserved site (InterPro:IPR017970), KNOX1 (InterPro:IPR005540), Homeodomain-like (InterPro:IPR009057), Homeodomain-related (InterPro:IPR012287); BEST Arabidopsis thaliana protein match is: KNOTTED-like from Arabidopsis thaliana (TAIR:AT4G08150.1); H…	WAM1	WALDMEISTER 1	Stress and development	pollen development	10.1016/j.jplph.2011.11.015
123	AT1G66390	SS-Subnetwork4	4	MS-Subnetwork14	14	TF-Subnetwork6	6	myb domain protein 90	production of anthocyanin pigment 2 protein (PAP2)	myb domain protein 90 (MYB90); CONTAINS InterPro DOMAIN/s: SANT, DNA-binding (InterPro:IPR001005), Homeodomain-like (InterPro:IPR009057), Myb, DNA-binding (InterPro:IPR014778), HTH transcriptional regulator, Myb-type, DNA-binding (InterPro:IPR017930), Homeodomain-related (InterPro:IPR012287), Myb transcription factor (InterPro:IPR015495); BEST Arabidopsis thaliana protein match is: production of …	PAP2	PRODUCTION OF ANTHOCYANIN PIGMENT 2	Stress and development	flower development	10.1242/dev.063073
124	AT1G74650	SS-Subnetwork4	4	MS-Subnetwork14	14	TF-Subnetwork6	6	myb domain protein 31	Member of the R2R3 factor gene family.	myb domain protein 31 (MYB31); CONTAINS InterPro DOMAIN/s: SANT, DNA-binding (InterPro:IPR001005), Homeodomain-like (InterPro:IPR009057), Myb, DNA-binding (InterPro:IPR014778), HTH transcriptional regulator, Myb-type, DNA-binding (InterPro:IPR017930), Homeodomain-related (InterPro:IPR012287), Myb transcription factor (InterPro:IPR015495); BEST Arabidopsis thaliana protein match is: myb domain pro…	MYB31	myb domain protein 31	Stress and development	regulation of aliphatic glucosinolate biosynthesis	10.1111/j.1469-8137.2007.02295.x
125	AT1G75240	SS-Subnetwork4	4	MS-Subnetwork14	14	TF-Subnetwork6	6	homeobox protein 33	---	homeobox protein 33 (HB33); FUNCTIONS IN: DNA binding, sequence-specific DNA binding transcription factor activity; INVOLVED IN: regulation of transcription; LOCATED IN: cellular_component unknown; EXPRESSED IN: 16 plant structures; EXPRESSED DURING: 9 growth stages; CONTAINS InterPro DOMAIN/s: Homeobox domain, ZF-HD class (InterPro:IPR006455), ZF-HD homeobox protein, Cys/His-rich dimerisation do…	ZHD5	zinc-finger homeodomain 5	Stress and development	flower development	10.1242/dev.01600
126	AT1G76110	SS-Subnetwork4	4	MS-Subnetwork14	14	TF-Subnetwork6	6	HMG (high mobility group) box protein with ARID/BRIGHT DNA-binding domain	---	HMG (high mobility group) box protein with ARID/BRIGHT DNA-binding domain; FUNCTIONS IN: sequence-specific DNA binding transcription factor activity; INVOLVED IN: regulation of transcription; LOCATED IN: intracellular, nucleus; EXPRESSED IN: 21 plant structures; EXPRESSED DURING: 14 growth stages; CONTAINS InterPro DOMAIN/s: High mobility group, superfamily (InterPro:IPR009071), High mobility gro…	---	---	Stress and development	---	---
127	AT2G02450	SS-Subnetwork4	4	MS-Subnetwork14	14	TF-Subnetwork6	6	NAC domain containing protein 35	---	NAC domain containing protein 35 (NAC035); FUNCTIONS IN: sequence-specific DNA binding transcription factor activity; INVOLVED IN: multicellular organismal development, regulation of transcription; LOCATED IN: cellular_component unknown; EXPRESSED IN: 18 plant structures; EXPRESSED DURING: 12 growth stages; CONTAINS InterPro DOMAIN/s: No apical meristem (NAM) protein (InterPro:IPR003441); BEST Ar…	NAC035	NAC domain containing protein 35	Stress and development	cold response	10.1371/journal.pone.0000642
128	AT2G20570	SS-Subnetwork4	4	MS-Subnetwork14	14	TF-Subnetwork6	6	GBF's pro-rich region-interacting factor 1	Encodes GLK1, Golden2-like 1, one of a pair of partially redundant nuclear transcription factors that regulate chloroplast development in a cell-autonomous manner. GLK2, Golden2-like 2, is encoded by At5g44190. GLK1 and GLK2 regulate the expression of the photosynthetic apparatus.	GBF's pro-rich region-interacting factor 1 (GPRI1); CONTAINS InterPro DOMAIN/s: Homeodomain-like (InterPro:IPR009057), Myb, DNA-binding (InterPro:IPR014778), Myb-like DNA-binding domain, SHAQKYF class (InterPro:IPR006447), HTH transcriptional regulator, Myb-type, DNA-binding (InterPro:IPR017930), Homeodomain-related (InterPro:IPR012287); BEST Arabidopsis thaliana protein match is: GOLDEN2-like 2 …	GPRI1	GBF's pro-rich region-interacting factor 1	Stress and development	regulatory pathway during land plant evolution	10.1111/j.1469-8137.2009.02829.x
129	AT2G26580	SS-Subnetwork4	4	MS-Subnetwork14	14	TF-Subnetwork6	6	plant-specific transcription factor YABBY family protein	---	YABBY5 (YAB5); CONTAINS InterPro DOMAIN/s: High mobility group, superfamily (InterPro:IPR009071), YABBY protein (InterPro:IPR006780); BEST Arabidopsis thaliana protein match is: Plant-specific transcription factor YABBY family protein (TAIR:AT1G08465.1); Has 458 Blast hits to 449 proteins in 126 species: Archae - 0; Bacteria - 0; Metazoa - 0; Fungi - 4; Plants - 444; Viruses - 0; Other Eukaryotes…	YAB5	YABBY5	Stress and development	---	---
130	AT2G26940	SS-Subnetwork4	4	MS-Subnetwork14	14	TF-Subnetwork6	6	C2H2-type zinc finger family protein	---	C2H2-type zinc finger family protein; FUNCTIONS IN: sequence-specific DNA binding transcription factor activity, zinc ion binding, nucleic acid binding; INVOLVED IN: regulation of transcription; LOCATED IN: intracellular; EXPRESSED IN: leaf whorl, sepal, flower, leaf; EXPRESSED DURING: LP.04 four leaves visible, petal differentiation and expansion stage; CONTAINS InterPro DOMAIN/s: Zinc finger, C…	---	---	Stress and development	---	---
131	AT2G27990	SS-Subnetwork4	4	MS-Subnetwork14	14	TF-Subnetwork6	6	BEL1-like homeodomain 8	Encodes a BEL1-like homeobox gene that functions together with PNY in meristem maintenance by regulating the allocation process during vegetative and reproductive development. Both gene products are required for the competence of the SAM to respond properly to floral inductive signals.	BEL1-like homeodomain 8 (BLH8); CONTAINS InterPro DOMAIN/s: Homeobox (InterPro:IPR001356), Homeodomain-like (InterPro:IPR009057), POX (InterPro:IPR006563), Homeodomain-related (InterPro:IPR012287); BEST Arabidopsis thaliana protein match is: POX (plant homeobox) family protein (TAIR:AT5G02030.1); Has 5076 Blast hits to 5073 proteins in 336 species: Archae - 0; Bacteria - 0; Metazoa - 2093; Fungi …	PNF	POUND-FOOLISH	Stress and development	osmotic stress response	10.1016/j.ygeno.2008.08.011
132	AT2G31070	SS-Subnetwork4	4	MS-Subnetwork14	14	TF-Subnetwork6	6	TCP domain protein 10	TCP family protein involved in heterchronic regulation of leaf differentiation.	TCP domain protein 10 (TCP10); CONTAINS InterPro DOMAIN/s: Transcription factor, TCP (InterPro:IPR005333), Transcription factor TCP subgroup (InterPro:IPR017887); BEST Arabidopsis thaliana protein match is: TCP family transcription factor 4 (TAIR:AT3G15030.3); Has 1897 Blast hits to 1802 proteins in 357 species: Archae - 0; Bacteria - 4; Metazoa - 259; Fungi - 36; Plants - 1423; Viruses - 0; Othe…	TCP10	TCP domain protein 10	Stress and development	the Auxin Response	10.1105/tpc.110.075598
133	AT2G41940	SS-Subnetwork4	4	MS-Subnetwork14	14	TF-Subnetwork6	6	zinc finger protein 8	Encodes a zinc finger protein containing only a single zinc finger.	zinc finger protein 8 (ZFP8); FUNCTIONS IN: sequence-specific DNA binding transcription factor activity, zinc ion binding, nucleic acid binding; INVOLVED IN: trichome differentiation, regulation of transcription; LOCATED IN: intracellular; EXPRESSED IN: 15 plant structures; EXPRESSED DURING: 13 growth stages; CONTAINS InterPro DOMAIN/s: Zinc finger, C2H2-like (InterPro:IPR015880), Zinc finger, C2…	ZFP8	zinc finger protein 8	Stress and development	regulates trichome initiation	10.1111/nph.12211
134	AT2G43010	SS-Subnetwork4	4	MS-Subnetwork14	14	TF-Subnetwork6	6	phytochrome interacting factor 4	Isolated as a semidominant mutation defective in red -light responses. Encodes a nuclear localized bHLH protein that interacts with active PhyB protein. Negatively regulates phyB mediated red light responses. Involved in shade avoidance response. Protein abundance is negatively regulated by PhyB.	phytochrome interacting factor 4 (PIF4); CONTAINS InterPro DOMAIN/s: Helix-loop-helix DNA-binding domain (InterPro:IPR001092), Helix-loop-helix DNA-binding (InterPro:IPR011598); BEST Arabidopsis thaliana protein match is: phytochrome interacting factor 3-like 6 (TAIR:AT3G59060.1); Has 4535 Blast hits to 4529 proteins in 355 species: Archae - 0; Bacteria - 0; Metazoa - 936; Fungi - 188; Plants - 3…	SRL2	---	Stress and development	Regulates Auxin	10.1371/journal.pgen.1006360
135	AT2G45190	SS-Subnetwork4	4	MS-Subnetwork14	14	TF-Subnetwork6	6	Plant-specific transcription factor YABBY family protein	Encodes a member of the YABBY family of transcriptional regulators that is involved in abaxial cell type specification in leaves and fruits. YAB1 acts in a non-cell autonomous fashion within the meristem to affect phyllotactic patterning. The non-autonomous effect on the central region of the meristem is mediated through the activity if Lateral Suppressor (LAS).	ABNORMAL FLORAL ORGANS (AFO); CONTAINS InterPro DOMAIN/s: High mobility group, superfamily (InterPro:IPR009071), YABBY protein (InterPro:IPR006780); BEST Arabidopsis thaliana protein match is: Plant-specific transcription factor YABBY family protein (TAIR:AT4G00180.1); Has 454 Blast hits to 452 proteins in 126 species: Archae - 0; Bacteria - 0; Metazoa - 0; Fungi - 4; Plants - 436; Viruses - 0; O…	YAB1	YABBY1	Stress and development	regulates the balance between adaxial and abaxial identity	10.1093/jxb/err167
136	AT3G01140	SS-Subnetwork4	4	MS-Subnetwork14	14	TF-Subnetwork6	6	myb domain protein 106	Encodes a MIXTA-like MYB gene NOECK (NOK). Loss of function mutations show an increased number of branchpoints in leaf trichomes suggesting a role in negative regulation of trichome branching.	myb domain protein 106 (MYB106); FUNCTIONS IN: DNA binding, sequence-specific DNA binding transcription factor activity; INVOLVED IN: trichome branching, regulation of transcription, DNA-dependent; EXPRESSED IN: 18 plant structures; EXPRESSED DURING: 7 growth stages; CONTAINS InterPro DOMAIN/s: SANT, DNA-binding (InterPro:IPR001005), Homeodomain-like (InterPro:IPR009057), Myb, DNA-binding (InterP…	NOK	NOECK	Stress and development	---	---
137	AT3G02310	SS-Subnetwork4	4	MS-Subnetwork14	14	TF-Subnetwork6	6	K-box region and MADS-box transcription factor family protein	MADS-box protein, binds K domain of AG in vivo	SEPALLATA 2 (SEP2); FUNCTIONS IN: protein binding, DNA binding, sequence-specific DNA binding transcription factor activity; INVOLVED IN: flower development, ovule development; LOCATED IN: nucleus; EXPRESSED IN: 12 plant structures; EXPRESSED DURING: 7 growth stages; CONTAINS InterPro DOMAIN/s: Transcription factor, MADS-box (InterPro:IPR002100), Transcription factor, K-box (InterPro:IPR002487); …	2016-09-02	SEPALLATA 2	Stress and development	---	---
138	AT3G04450	SS-Subnetwork4	4	MS-Subnetwork14	14	TF-Subnetwork6	6	Homeodomain-like superfamily protein	---	Homeodomain-like superfamily protein; FUNCTIONS IN: sequence-specific DNA binding transcription factor activity; INVOLVED IN: regulation of transcription; LOCATED IN: chloroplast; EXPRESSED IN: 15 plant structures; EXPRESSED DURING: 7 growth stages; CONTAINS InterPro DOMAIN/s: Homeodomain-like (InterPro:IPR009057), Myb, DNA-binding (InterPro:IPR014778), HTH transcriptional regulator, Myb-type, DN…	---	---	Stress and development	dehydration stress memory genes in Arabidopsis thaliana	10.1186/1471-2229-13-229
139	AT3G06160	SS-Subnetwork4	4	MS-Subnetwork14	14	TF-Subnetwork6	6	AP2/B3-like transcriptional factor family protein	---	AP2/B3-like transcriptional factor family protein; FUNCTIONS IN: DNA binding, sequence-specific DNA binding transcription factor activity; INVOLVED IN: regulation of transcription, DNA-dependent; EXPRESSED IN: 13 plant structures; EXPRESSED DURING: 9 growth stages; CONTAINS InterPro DOMAIN/s: Transcriptional factor B3 (InterPro:IPR003340); BEST Arabidopsis thaliana protein match is: AP2/B3-like t…	---	---	Stress and development	Light Regulation of Development	10.1105/tpc.106.047688
140	AT3G11090	SS-Subnetwork4	4	MS-Subnetwork14	14	TF-Subnetwork6	6	LOB domain-containing protein 21	---	LOB domain-containing protein 21 (LBD21); CONTAINS InterPro DOMAIN/s: Lateral organ boundaries, LOB (InterPro:IPR004883); BEST Arabidopsis thaliana protein match is: LOB domain-containing protein 25 (TAIR:AT3G27650.1); Has 1016 Blast hits to 1011 proteins in 25 species: Archae - 0; Bacteria - 0; Metazoa - 0; Fungi - 0; Plants - 1016; Viruses - 0; Other Eukaryotes - 0 (source: NCBI BLink).	LBD21	LOB domain-containing protein 21	Stress and development	---	---
141	AT3G24140	SS-Subnetwork4	4	MS-Subnetwork14	14	TF-Subnetwork6	6	basic helix-loop-helix (bHLH) DNA-binding superfamily protein	Encodes a basic helix-loop-helix transcription factor whose activity is required to promote differentiation of stomatal guard cells and to halt proliferative divisions in their immediate precursors. Both transcript and protein are expressed in and are required for halting divisions at the end of the stomatal lineage. It also has a role in the promotion of guard cell fate and in controlling the tr…	FAMA (FMA); CONTAINS InterPro DOMAIN/s: Helix-loop-helix DNA-binding domain (InterPro:IPR001092), Helix-loop-helix DNA-binding (InterPro:IPR011598); BEST Arabidopsis thaliana protein match is: basic helix-loop-helix (bHLH) DNA-binding superfamily protein (TAIR:AT1G72210.1); Has 1771 Blast hits to 1747 proteins in 153 species: Archae - 0; Bacteria - 0; Metazoa - 13; Fungi - 80; Plants - 1654; Viru…	FMA	FAMA	Stress and development	---	---
142	AT3G27920	SS-Subnetwork4	4	MS-Subnetwork14	14	TF-Subnetwork6	6	myb domain protein 0	Encodes a Myb-like protein that is required for induction of trichome development.	myb domain protein 0 (MYB0); CONTAINS InterPro DOMAIN/s: SANT, DNA-binding (InterPro:IPR001005), Homeodomain-like (InterPro:IPR009057), Myb, DNA-binding (InterPro:IPR014778), HTH transcriptional regulator, Myb-type, DNA-binding (InterPro:IPR017930), Homeodomain-related (InterPro:IPR012287), Myb transcription factor (InterPro:IPR015495); BEST Arabidopsis thaliana protein match is: myb domain prote…	MYB0	myb domain protein 0	Stress and development	regulates trichome patterning	10.1242/dev.009597
143	AT3G53310	SS-Subnetwork4	4	MS-Subnetwork14	14	TF-Subnetwork6	6	AP2/B3-like transcriptional factor family protein	---	AP2/B3-like transcriptional factor family protein; FUNCTIONS IN: DNA binding, sequence-specific DNA binding transcription factor activity; INVOLVED IN: regulation of transcription, DNA-dependent; LOCATED IN: endomembrane system; EXPRESSED IN: 15 plant structures; EXPRESSED DURING: 13 growth stages; CONTAINS InterPro DOMAIN/s: Transcriptional factor B3 (InterPro:IPR003340); BEST Arabidopsis thalia…	---	---	Stress and development	dehydration stress memory genes in Arabidopsis thaliana	10.1186/1471-2229-13-229
144	AT3G57600	SS-Subnetwork4	4	MS-Subnetwork14	14	TF-Subnetwork6	6	Integrase-type DNA-binding superfamily protein	encodes a member of the DREB subfamily A-2 of ERF/AP2 transcription factor family. The protein contains one AP2 domain. There are eight members in this subfamily including DREB2A AND DREB2B that are involved in response to drought.	Integrase-type DNA-binding superfamily protein; FUNCTIONS IN: DNA binding, sequence-specific DNA binding transcription factor activity; INVOLVED IN: regulation of transcription, DNA-dependent; LOCATED IN: nucleus; EXPRESSED IN: 17 plant structures; EXPRESSED DURING: 11 growth stages; CONTAINS InterPro DOMAIN/s: DNA-binding, integrase-type (InterPro:IPR016177), Pathogenesis-related transcriptional…	---	---	Stress and development	Winter Hardiness	10.1104/pp.108.117812
145	AT3G58070	SS-Subnetwork4	4	MS-Subnetwork14	14	TF-Subnetwork6	6	C2H2 and C2HC zinc fingers superfamily protein	Putative transcription factor, contains C2H2 domain, regulates aspects of shoot maturation in Arabidopsis thaliana. GIS loss-of-function mutations affect the epidermal differentiation of inflorescence organs, causing a premature decrease in trichome production on successive leaves, stem internodes, and branches. Overexpression has the opposite effect on trichome initiation and causes other hetero…	GLABROUS INFLORESCENCE STEMS (GIS); FUNCTIONS IN: sequence-specific DNA binding transcription factor activity, zinc ion binding, nucleic acid binding; INVOLVED IN: trichome differentiation, trichome branching, response to gibberellin stimulus, regulation of transcription; LOCATED IN: intracellular; EXPRESSED IN: 12 plant structures; EXPRESSED DURING: 7 growth stages; CONTAINS InterPro DOMAIN/s: Z…	GIS	GLABROUS INFLORESCENCE STEMS	Stress and development	regulates trichome branching	10.1631/jzus.B1200349
146	AT3G59580	SS-Subnetwork4	4	MS-Subnetwork14	14	TF-Subnetwork6	6	Plant regulator RWP-RK family protein	---	Plant regulator RWP-RK family protein; FUNCTIONS IN: sequence-specific DNA binding transcription factor activity; EXPRESSED IN: 15 plant structures; EXPRESSED DURING: 7 growth stages; CONTAINS InterPro DOMAIN/s: Octicosapeptide/Phox/Bem1p (InterPro:IPR000270), Plant regulator RWP-RK (InterPro:IPR003035); BEST Arabidopsis thaliana protein match is: Plant regulator RWP-RK family protein (TAIR:AT2G4…	---	---	Stress and development	a central role in nitrate signalling	10.1038/ncomms2621
147	AT4G17810	SS-Subnetwork4	4	MS-Subnetwork14	14	TF-Subnetwork6	6	C2H2 and C2HC zinc fingers superfamily protein	---	C2H2 and C2HC zinc fingers superfamily protein; FUNCTIONS IN: sequence-specific DNA binding transcription factor activity, zinc ion binding, nucleic acid binding; INVOLVED IN: regulation of transcription; LOCATED IN: intracellular; EXPRESSED IN: 8 plant structures; EXPRESSED DURING: 7 growth stages; CONTAINS InterPro DOMAIN/s: Zinc finger, C2H2-like (InterPro:IPR015880), Zinc finger, C2H2-type (I…	---	---	Stress and development	Changes in Gene Expression during Phosphate Starvation and the Potential	10.1104/pp.103.020941
148	AT4G24540	SS-Subnetwork4	4	MS-Subnetwork14	14	TF-Subnetwork6	6	AGAMOUS-like 24	Encodes a MADS-box protein involved in flowering. Regulates the expression of SOC1 and is also upregulated by SOC1. Binds with IMK3 kinase domain. Phosphorylated by IMK3; likely to be a target for IMK3 kinase domain.	AGAMOUS-like 24 (AGL24); FUNCTIONS IN: sequence-specific DNA binding, protein homodimerization activity, protein heterodimerization activity, sequence-specific DNA binding transcription factor activity; INVOLVED IN: floral whorl development, maintenance of floral meristem identity, maintenance of inflorescence meristem identity, floral meristem determinacy, regulation of timing of transition from…	AGL24	AGAMOUS-like 24	Stress and development	---	---
149	AT4G32980	SS-Subnetwork4	4	MS-Subnetwork14	14	TF-Subnetwork6	6	homeobox gene 1	Encodes transcription factor involved in photomorphogenesis. Regulates gibberellin biosynthesis. Activated by AGAMOUS in a cal-1, ap1-1 background. Expressed at low levels in developing stamens. Increased levels of ATH1 severely delay flowering in the C24 accession. Most remarkably, ectopically expressed ATH1 hardly had an effect on flowering time in the Col-0 and Ler accessions. ATH1 physically …	homeobox gene 1 (ATH1); CONTAINS InterPro DOMAIN/s: Homeobox (InterPro:IPR001356), Homeodomain-like (InterPro:IPR009057), POX (InterPro:IPR006563), Homeodomain-related (InterPro:IPR012287); BEST Arabidopsis thaliana protein match is: BEL1-like homeodomain 7 (TAIR:AT2G16400.1); Has 5042 Blast hits to 5042 proteins in 335 species: Archae - 0; Bacteria - 0; Metazoa - 2114; Fungi - 285; Plants - 2468…	ATH1	homeobox gene 1	Stress and development	Controls Stem Growth.	10.1105/tpc.108.059188
150	AT5G07690	SS-Subnetwork4	4	MS-Subnetwork14	14	TF-Subnetwork6	6	myb domain protein 29	Encodes a putative transcription factor (MYB29).	myb domain protein 29 (MYB29); CONTAINS InterPro DOMAIN/s: SANT, DNA-binding (InterPro:IPR001005), Homeodomain-like (InterPro:IPR009057), Myb, DNA-binding (InterPro:IPR014778), HTH transcriptional regulator, Myb-type, DNA-binding (InterPro:IPR017930), Homeodomain-related (InterPro:IPR012287), Myb transcription factor (InterPro:IPR015495); BEST Arabidopsis thaliana protein match is: myb domain pro…	PMG2	PRODUCTION OF METHIONINE-DERIVED GLUCOSINOLATE 2	Stress and development	Water Stress	10.1371/journal.pone.0048661
151	AT5G15310	SS-Subnetwork4	4	MS-Subnetwork14	14	TF-Subnetwork6	6	myb domain protein 16	Member of the R2R3 factor gene family.	myb domain protein 16 (MYB16); CONTAINS InterPro DOMAIN/s: SANT, DNA-binding (InterPro:IPR001005), Homeodomain-like (InterPro:IPR009057), Myb, DNA-binding (InterPro:IPR014778), Homeodomain-related (InterPro:IPR012287), Myb transcription factor (InterPro:IPR015495), HTH transcriptional regulator, Myb-type, DNA-binding (InterPro:IPR017930); BEST Arabidopsis thaliana protein match is: myb domain pro…	MYB16	myb domain protein 16	Stress and development	dehydration stress memory genes in Arabidopsis thaliana	10.1186/1471-2229-13-229
152	AT5G15800	SS-Subnetwork4	4	MS-Subnetwork14	14	TF-Subnetwork6	6	K-box region and MADS-box transcription factor family protein	Encodes a MADS box transcription factor involved flower and ovule development. Functionally redundant with SEP2 and SEP3.	SEPALLATA1 (SEP1); FUNCTIONS IN: DNA binding, sequence-specific DNA binding transcription factor activity; INVOLVED IN: flower development, ovule development; LOCATED IN: nucleus; EXPRESSED IN: 12 plant structures; EXPRESSED DURING: 6 growth stages; CONTAINS InterPro DOMAIN/s: Transcription factor, MADS-box (InterPro:IPR002100), Transcription factor, K-box (InterPro:IPR002487); BEST Arabidopsis t…	2016-09-01	SEPALLATA1	Stress and development	---	---
153	AT5G16540	SS-Subnetwork4	4	MS-Subnetwork14	14	TF-Subnetwork6	6	zinc finger nuclease 3	Encodes a zinc finger protein.	zinc finger nuclease 3 (ZFN3); CONTAINS InterPro DOMAIN/s: Zinc finger, CCCH-type (InterPro:IPR000571); BEST Arabidopsis thaliana protein match is: zinc finger protein 1 (TAIR:AT3G02830.1); Has 35333 Blast hits to 34131 proteins in 2444 species: Archae - 798; Bacteria - 22429; Metazoa - 974; Fungi - 991; Plants - 531; Viruses - 0; Other Eukaryotes - 9610 (source: NCBI BLink).	ZFN3	zinc finger nuclease 3	Stress and development	dehydration stress memory genes in Arabidopsis thaliana	10.1186/1471-2229-13-229
154	AT5G46690	SS-Subnetwork4	4	MS-Subnetwork14	14	TF-Subnetwork6	6	beta HLH protein 71	---	beta HLH protein 71 (bHLH071); FUNCTIONS IN: DNA binding, sequence-specific DNA binding transcription factor activity; INVOLVED IN: regulation of transcription; LOCATED IN: nucleus; EXPRESSED IN: 16 plant structures; EXPRESSED DURING: 13 growth stages; CONTAINS InterPro DOMAIN/s: Helix-loop-helix DNA-binding domain (InterPro:IPR001092), Helix-loop-helix DNA-binding (InterPro:IPR011598); BEST Arab…	bHLH071	beta HLH protein 71	Stress and development	dehydration stress memory genes in Arabidopsis thaliana	10.1186/1471-2229-13-229
155	AT5G46880	SS-Subnetwork4	4	MS-Subnetwork14	14	TF-Subnetwork6	6	homeobox-7	---	homeobox-7 (HB-7); FUNCTIONS IN: DNA binding, sequence-specific DNA binding transcription factor activity; INVOLVED IN: regulation of transcription, DNA-dependent, regulation of transcription; LOCATED IN: nucleus; EXPRESSED IN: 22 plant structures; EXPRESSED DURING: 6 growth stages; CONTAINS InterPro DOMAIN/s: Homeobox (InterPro:IPR001356), Homeobox, conserved site (InterPro:IPR017970), Homeodoma…	HDG5	HOMEODOMAIN GLABROUS 5	Stress and development	Function in Cell Cycle Regulation	10.1105/tpc.106.041319
156	AT5G49330	SS-Subnetwork4	4	MS-Subnetwork14	14	TF-Subnetwork6	6	myb domain protein 111	Member of the R2R3 factor gene family.	myb domain protein 111 (MYB111); CONTAINS InterPro DOMAIN/s: SANT, DNA-binding (InterPro:IPR001005), Homeodomain-like (InterPro:IPR009057), Myb, DNA-binding (InterPro:IPR014778), HTH transcriptional regulator, Myb-type, DNA-binding (InterPro:IPR017930), Homeodomain-related (InterPro:IPR012287), Myb transcription factor (InterPro:IPR015495); BEST Arabidopsis thaliana protein match is: myb domain p…	PFG3	PRODUCTION OF FLAVONOL GLYCOSIDES 3	Stress and development	water use efficiency across a naturally occurring water stress gradient.	10.1111/j.1365-294X.2006.02818.x
157	AT5G50915	SS-Subnetwork4	4	MS-Subnetwork14	14	TF-Subnetwork6	6	basic helix-loop-helix (bHLH) DNA-binding superfamily protein	---	basic helix-loop-helix (bHLH) DNA-binding superfamily protein; FUNCTIONS IN: DNA binding, sequence-specific DNA binding transcription factor activity; INVOLVED IN: response to gibberellin stimulus; LOCATED IN: nucleus; EXPRESSED IN: 23 plant structures; EXPRESSED DURING: 13 growth stages; CONTAINS InterPro DOMAIN/s: Helix-loop-helix DNA-binding domain (InterPro:IPR001092), Helix-loop-helix DNA-bi…	---	---	Stress and development	dehydration stress memory genes in Arabidopsis thaliana	10.1186/1471-2229-13-229
158	AT5G53210	SS-Subnetwork4	4	MS-Subnetwork14	14	TF-Subnetwork6	6	basic helix-loop-helix (bHLH) DNA-binding superfamily protein	Encodes a basic helix-loop-helix (bHLH) transcription factor that is necessary and sufficient for the asymmetric divisions that establish the stomatal lineage in Arabidopsis thaliana. Expression of SPCH in young epidermal cells allows these cells to make asymmetric divisions. SPCH is a substrate of a kinase MPK3 and MPK6.	SPEECHLESS (SPCH); CONTAINS InterPro DOMAIN/s: Helix-loop-helix DNA-binding domain (InterPro:IPR001092), Helix-loop-helix DNA-binding (InterPro:IPR011598); BEST Arabidopsis thaliana protein match is: basic helix-loop-helix (bHLH) DNA-binding superfamily protein (TAIR:AT3G06120.1); Has 3630 Blast hits to 3207 proteins in 306 species: Archae - 0; Bacteria - 54; Metazoa - 562; Fungi - 218; Plants - …	SPCH	SPEECHLESS	Stress and development	enhances drought tolerance	10.1016/j.plaphy.2011.09.006
159	AT5G54630	SS-Subnetwork4	4	MS-Subnetwork14	14	TF-Subnetwork6	6	zinc finger protein-related	---	zinc finger protein-related; FUNCTIONS IN: sequence-specific DNA binding transcription factor activity; INVOLVED IN: regulation of transcription; LOCATED IN: intracellular; EXPRESSED IN: 21 plant structures; EXPRESSED DURING: 13 growth stages; CONTAINS InterPro DOMAIN/s: Zinc finger, C2H2-like (InterPro:IPR015880), Zinc finger, C2H2-type (InterPro:IPR007087); BEST Arabidopsis thaliana protein mat…	---	---	Stress and development	dehydration stress memory genes in Arabidopsis thaliana	10.1186/1471-2229-13-229
160	AT5G60910	SS-Subnetwork4	4	MS-Subnetwork14	14	TF-Subnetwork6	6	AGAMOUS-like 8	MADS box gene negatively regulated by APETALA1	AGAMOUS-like 8 (AGL8); FUNCTIONS IN: sequence-specific DNA binding transcription factor activity; INVOLVED IN: positive regulation of flower development, maintenance of inflorescence meristem identity, fruit development; LOCATED IN: nucleus; EXPRESSED IN: 19 plant structures; EXPRESSED DURING: 8 growth stages; CONTAINS InterPro DOMAIN/s: Transcription factor, K-box (InterPro:IPR002487); BEST Arab…	FUL	FRUITFULL	Stress and development	participates in pith secondary cell wall formation	10.1016/j.plantsci.2013.07.010
161	AT5G65410	SS-Subnetwork4	4	MS-Subnetwork14	14	TF-Subnetwork6	6	homeobox protein 25	Encodes ZFHD2, a member of the zinc finger homeodomain transcriptional factor family.	homeobox protein 25 (HB25); FUNCTIONS IN: DNA binding, sequence-specific DNA binding transcription factor activity, zinc ion binding; INVOLVED IN: regulation of transcription; LOCATED IN: intracellular; EXPRESSED IN: 14 plant structures; EXPRESSED DURING: 9 growth stages; CONTAINS InterPro DOMAIN/s: Homeobox domain, ZF-HD class (InterPro:IPR006455), ZF-HD homeobox protein, Cys/His-rich dimerisati…	ZHD1	ZINC FINGER HOMEODOMAIN 1	Stress and development	dehydration stress memory genes in Arabidopsis thaliana	10.1186/1471-2229-13-229
162	AT1G14440	SS-Subnetwork4	4	MS-Subnetwork14	14	TF-Subnetwork23	23	homeobox protein 31	---	homeobox protein 31 (HB31); FUNCTIONS IN: DNA binding, sequence-specific DNA binding transcription factor activity; INVOLVED IN: regulation of transcription; LOCATED IN: cellular_component unknown; EXPRESSED IN: 17 plant structures; EXPRESSED DURING: 11 growth stages; CONTAINS InterPro DOMAIN/s: Homeobox domain, ZF-HD class (InterPro:IPR006455), ZF-HD homeobox protein, Cys/His-rich dimerisation d…	ZHD4	ZINC FINGER HOMEODOMAIN 4	Stress and development	Functional compensation of primary and secondary metabolites	10.1093/molbev/msq204
163	AT2G03710	SS-Subnetwork4	4	MS-Subnetwork14	14	TF-Subnetwork23	23	K-box region and MADS-box transcription factor family protein	This gene belongs to the family of SEP genes. It is involved in the development of sepals, petals, stamens and carpels. Additionally, it plays a central role in the determination of flower meristem and organ identity.	SEPALLATA 4 (SEP4); FUNCTIONS IN: DNA binding, sequence-specific DNA binding transcription factor activity; INVOLVED IN: in 6 processes; LOCATED IN: nucleus; EXPRESSED IN: 18 plant structures; EXPRESSED DURING: 13 growth stages; CONTAINS InterPro DOMAIN/s: Transcription factor, MADS-box (InterPro:IPR002100), Transcription factor, K-box (InterPro:IPR002487); BEST Arabidopsis thaliana protein match…	2016-09-04	SEPALLATA 4	Stress and development	---	---
164	AT2G18300	SS-Subnetwork4	4	MS-Subnetwork14	14	TF-Subnetwork23	23	basic helix-loop-helix (bHLH) DNA-binding superfamily protein	---	basic helix-loop-helix (bHLH) DNA-binding superfamily protein; FUNCTIONS IN: sequence-specific DNA binding transcription factor activity; INVOLVED IN: response to cytokinin stimulus, regulation of transcription; LOCATED IN: nucleus; EXPRESSED IN: 13 plant structures; EXPRESSED DURING: 8 growth stages; CONTAINS InterPro DOMAIN/s: Helix-loop-helix DNA-binding domain (InterPro:IPR001092), Helix-loop…	---	---	Stress and development	dehydration stress memory genes in Arabidopsis thaliana	10.1186/1471-2229-13-229
165	AT2G30420	SS-Subnetwork4	4	MS-Subnetwork14	14	TF-Subnetwork23	23	Homeodomain-like superfamily protein	In a tandem repeat with AT2G30424 and AT2G30432	ENHANCER OF TRY AND CPC 2 (ETC2); FUNCTIONS IN: DNA binding, sequence-specific DNA binding transcription factor activity; INVOLVED IN: trichome patterning, regulation of transcription; LOCATED IN: mitochondrion; CONTAINS InterPro DOMAIN/s: SANT, DNA-binding (InterPro:IPR001005), Myb, DNA-binding (InterPro:IPR014778), Homeodomain-related (InterPro:IPR012287), Myb transcription factor (InterPro:IPR…	ETC2	ENHANCER OF TRY AND CPC 2	Stress and development	dehydration stress memory genes in Arabidopsis thaliana	10.1186/1471-2229-13-229
166	AT3G15030	SS-Subnetwork4	4	MS-Subnetwork14	14	TF-Subnetwork23	23	TCP family transcription factor 4	Arabidopsis thaliana TCP family transcription factor. Regulated by miR319. Involved in heterchronic regulation of leaf differentiation.	TCP family transcription factor 4 (TCP4); FUNCTIONS IN: DNA binding, sequence-specific DNA binding transcription factor activity; INVOLVED IN: in 6 processes; LOCATED IN: cellular_component unknown; EXPRESSED IN: 19 plant structures; EXPRESSED DURING: 12 growth stages; CONTAINS InterPro DOMAIN/s: Transcription factor, TCP (InterPro:IPR005333), Transcription factor TCP subgroup (InterPro:IPR017887…	TCP4	TCP family transcription factor 4	Stress and development	the Auxin Response	10.1105/tpc.110.075598
167	AT3G61950	SS-Subnetwork4	4	MS-Subnetwork14	14	TF-Subnetwork23	23	basic helix-loop-helix (bHLH) DNA-binding superfamily protein	---	basic helix-loop-helix (bHLH) DNA-binding superfamily protein; FUNCTIONS IN: DNA binding, sequence-specific DNA binding transcription factor activity; INVOLVED IN: regulation of transcription; LOCATED IN: nucleus; EXPRESSED IN: 15 plant structures; EXPRESSED DURING: 10 growth stages; CONTAINS InterPro DOMAIN/s: Helix-loop-helix DNA-binding domain (InterPro:IPR001092), Helix-loop-helix DNA-binding…	---	---	Stress and development	dehydration stress memory genes in Arabidopsis thaliana	10.1186/1471-2229-13-229
168	AT4G00180	SS-Subnetwork4	4	MS-Subnetwork14	14	TF-Subnetwork23	23	Plant-specific transcription factor YABBY family protein	YABBY gene family member, likely has transcription factor activity, involved in specifying abaxial cell fate. Along with FIL, involved in patterning of the fruit. GUS reporter gene expression in seedlings is observed in the young leaves and as the leaf matures, expression is restricted to the abaxial tissues of leaves, expression is also observed on either side of the leaf margin in the younger t…	YABBY3 (YAB3); FUNCTIONS IN: protein binding, sequence-specific DNA binding transcription factor activity; INVOLVED IN: fruit development, abaxial cell fate specification, regulation of transcription; EXPRESSED IN: 18 plant structures; EXPRESSED DURING: 13 growth stages; CONTAINS InterPro DOMAIN/s: High mobility group, superfamily (InterPro:IPR009071), YABBY protein (InterPro:IPR006780); BEST Ara…	YAB3	YABBY3	Stress and development	Functional compensation of primary and secondary metabolites	10.1093/molbev/msq204
169	AT5G11590	SS-Subnetwork4	4	MS-Subnetwork14	14	TF-Subnetwork23	23	Integrase-type DNA-binding superfamily protein	encodes a member of the DREB subfamily A-4 of ERF/AP2 transcription factor family. The protein contains one AP2 domain. There are 17 members in this subfamily including TINY.	TINY2 (TINY2); FUNCTIONS IN: DNA binding, sequence-specific DNA binding transcription factor activity; INVOLVED IN: regulation of transcription, DNA-dependent; LOCATED IN: nucleus; EXPRESSED IN: shoot apex, embryo, hypocotyl, leaf; EXPRESSED DURING: LP.10 ten leaves visible, D bilateral stage; CONTAINS InterPro DOMAIN/s: DNA-binding, integrase-type (InterPro:IPR016177), Pathogenesis-related trans…	TINY2	TINY2	Stress and development	---	---
170	AT5G25390	SS-Subnetwork4	4	MS-Subnetwork14	14	TF-Subnetwork23	23	Integrase-type DNA-binding superfamily protein	encodes a member of the ERF (ethylene response factor) subfamily B-6 of ERF/AP2 transcription factor family. The protein contains one AP2 domain. There are 12 members in this subfamily including RAP2.11.	shine2 (SHN2); FUNCTIONS IN: DNA binding, sequence-specific DNA binding transcription factor activity; INVOLVED IN: regulation of transcription, DNA-dependent; LOCATED IN: mitochondrion, nucleus; EXPRESSED IN: 11 plant structures; EXPRESSED DURING: 4 anthesis, C globular stage, petal differentiation and expansion stage; CONTAINS InterPro DOMAIN/s: DNA-binding, integrase-type (InterPro:IPR016177),…	SHN3	shine3	Stress and development	response of to a combination of drought and heat stress.	10.1104/pp.103.033431
171	AT5G56860	SS-Subnetwork4	4	MS-Subnetwork14	14	TF-Subnetwork23	23	GATA type zinc finger transcription factor family protein	Encodes a member of the GATA factor family of zinc finger transcription factors.	GATA, nitrate-inducible, carbon metabolism-involved (GNC); CONTAINS InterPro DOMAIN/s: Zinc finger, NHR/GATA-type (InterPro:IPR013088), Zinc finger, GATA-type (InterPro:IPR000679); BEST Arabidopsis thaliana protein match is: cytokinin-responsive gata factor 1 (TAIR:AT4G26150.1); Has 1952 Blast hits to 1890 proteins in 209 species: Archae - 0; Bacteria - 2; Metazoa - 234; Fungi - 682; Plants - 707…	GNC	GATA, nitrate-inducible, carbon metabolism-involved	Stress and development	dehydration stress memory genes in Arabidopsis thaliana	10.1186/1471-2229-13-229
172	AT5G60970	SS-Subnetwork4	4	MS-Subnetwork14	14	TF-Subnetwork23	23	TEOSINTE BRANCHED 1, cycloidea and PCF transcription factor 5	TCP gene involved in heterochronic control of leaf differentiation.	TEOSINTE BRANCHED 1, cycloidea and PCF transcription factor 5 (TCP5); CONTAINS InterPro DOMAIN/s: Transcription factor, TCP (InterPro:IPR005333), Transcription factor TCP subgroup (InterPro:IPR017887); BEST Arabidopsis thaliana protein match is: TCP domain protein 17 (TAIR:AT5G08070.1); Has 1807 Blast hits to 1807 proteins in 277 species: Archae - 0; Bacteria - 0; Metazoa - 736; Fungi - 347; Plan…	TCP5	TEOSINTE BRANCHED 1, cycloidea and PCF transcription factor 5	Stress and development	the Auxin Response	10.1105/tpc.110.075598
173	AT5G65590	SS-Subnetwork4	4	MS-Subnetwork14	14	TF-Subnetwork23	23	Dof-type zinc finger DNA-binding family protein	---	Dof-type zinc finger DNA-binding family protein; FUNCTIONS IN: DNA binding, sequence-specific DNA binding transcription factor activity; INVOLVED IN: regulation of transcription; LOCATED IN: chloroplast; CONTAINS InterPro DOMAIN/s: Zinc finger, Dof-type (InterPro:IPR003851); BEST Arabidopsis thaliana protein match is: OBF binding protein 4 (TAIR:AT5G60850.1); Has 1807 Blast hits to 1807 proteins …	---	---	Stress and development	the Development of Functional Stomata	10.1016/j.cub.2013.02.001
174	AT1G07050	SS-Subnetwork4	4	MS-Subnetwork20	20	TF-Subnetwork6	6	CCT motif family protein	---	CCT motif family protein; CONTAINS InterPro DOMAIN/s: CCT domain (InterPro:IPR010402); BEST Arabidopsis thaliana protein match is: CCT motif family protein (TAIR:AT4G25990.1); Has 1772 Blast hits to 1772 proteins in 105 species: Archae - 0; Bacteria - 0; Metazoa - 1; Fungi - 2; Plants - 1711; Viruses - 0; Other Eukaryotes - 58 (source: NCBI BLink).	---	---	Stress and development	light and gibberellins regulation	10.1038/nature06448
175	AT1G12860	SS-Subnetwork4	4	MS-Subnetwork20	20	TF-Subnetwork6	6	basic helix-loop-helix (bHLH) DNA-binding superfamily protein	Encodes ICE2 (Inducer of CBF Expression 2), a transcription factor of the bHLH family that participates in the response to deep freezing through the cold acclimation-dependent pathway. Overexpression of ICE2 results in increased tolerance to deep freezing stress after cold acclimation.	SCREAM 2 (SCRM2); FUNCTIONS IN: DNA binding, sequence-specific DNA binding transcription factor activity; INVOLVED IN: response to freezing, guard mother cell differentiation, regulation of transcription; LOCATED IN: nucleus; EXPRESSED IN: 20 plant structures; EXPRESSED DURING: 13 growth stages; CONTAINS InterPro DOMAIN/s: Helix-loop-helix DNA-binding domain (InterPro:IPR001092), Helix-loop-helix…	SCRM2	SCREAM 2	Stress and development	Integrates Cold and ABA Signaling to Activate the CBF-COR Pathway	10.1111/tpj.12866
176	AT1G15580	SS-Subnetwork4	4	MS-Subnetwork20	20	TF-Subnetwork6	6	indole-3-acetic acid inducible 5	auxin induced protein	indole-3-acetic acid inducible 5 (IAA5); FUNCTIONS IN: sequence-specific DNA binding transcription factor activity; INVOLVED IN: response to auxin stimulus, response to cyclopentenone, response to brassinosteroid stimulus; LOCATED IN: nucleus; EXPRESSED IN: flower; EXPRESSED DURING: petal differentiation and expansion stage; CONTAINS InterPro DOMAIN/s: Aux/IAA-ARF-dimerisation (InterPro:IPR011525…	IAA5	indole-3-acetic acid inducible 5	Stress and development	oxidative stress tolerance	10.1111/j.1467-7652.2010.00551.x
177	AT1G18400	SS-Subnetwork4	4	MS-Subnetwork20	20	TF-Subnetwork6	6	BR enhanced expression 1	---	BR enhanced expression 1 (BEE1); FUNCTIONS IN: sequence-specific DNA binding transcription factor activity; INVOLVED IN: regulation of transcription; LOCATED IN: nucleus; EXPRESSED IN: 22 plant structures; EXPRESSED DURING: 13 growth stages; CONTAINS InterPro DOMAIN/s: Helix-loop-helix DNA-binding domain (InterPro:IPR001092), Helix-loop-helix DNA-binding (InterPro:IPR011598); BEST Arabidopsis tha…	BEE1	BR enhanced expression 1	Stress and development	Gene Regulation during Cold Acclimation	10.1371/journal.pgen.0010026
178	AT1G18750	SS-Subnetwork4	4	MS-Subnetwork20	20	TF-Subnetwork6	6	AGAMOUS-like 65	Encodes a member of the MIKC (MADS box, Keratin binding domain, and C terminal domain containing )family of transcriptional regulators. AGL65 is expressed in pollen.It forms heterodimers with other MICK family members (AGL104). Involved in late stages of pollen development and pollen tube growth.	AGAMOUS-like 65 (AGL65); BEST Arabidopsis thaliana protein match is: AGAMOUS-like 30 (TAIR:AT2G03060.2); Has 35333 Blast hits to 34131 proteins in 2444 species: Archae - 798; Bacteria - 22429; Metazoa - 974; Fungi - 991; Plants - 531; Viruses - 0; Other Eukaryotes - 9610 (source: NCBI BLink).	AGL65	AGAMOUS-like 65	Stress and development	---	---
179	AT1G25250	SS-Subnetwork4	4	MS-Subnetwork20	20	TF-Subnetwork6	6	indeterminate(ID)-domain 16	---	indeterminate(ID)-domain 16 (IDD16); FUNCTIONS IN: sequence-specific DNA binding transcription factor activity, zinc ion binding, nucleic acid binding; INVOLVED IN: regulation of transcription; LOCATED IN: intracellular; EXPRESSED IN: 22 plant structures; EXPRESSED DURING: 14 growth stages; CONTAINS InterPro DOMAIN/s: Zinc finger, C2H2-like (InterPro:IPR015880), Zinc finger, C2H2-type (InterPro:I…	IDD16	indeterminate(ID)-domain 16	Stress and development	Cold-Responsive Transcriptome and Its Regulation by ICE1	10.1105/tpc.105.035568
180	AT1G25340	SS-Subnetwork4	4	MS-Subnetwork20	20	TF-Subnetwork6	6	myb domain protein 116	putative transcription factor (MYB116)	myb domain protein 116 (MYB116); CONTAINS InterPro DOMAIN/s: SANT, DNA-binding (InterPro:IPR001005), Homeodomain-like (InterPro:IPR009057), Myb, DNA-binding (InterPro:IPR014778), HTH transcriptional regulator, Myb-type, DNA-binding (InterPro:IPR017930), Homeodomain-related (InterPro:IPR012287), Myb transcription factor (InterPro:IPR015495); BEST Arabidopsis thaliana protein match is: myb domain p…	MYB116	myb domain protein 116	Stress and development	---	---
181	AT1G27370	SS-Subnetwork4	4	MS-Subnetwork20	20	TF-Subnetwork6	6	squamosa promoter binding protein-like 10	In conjunction with SPL11 and SPL2, SPL10 redundantly controls proper development of lateral organs in association with shoot maturation in the reproductive phase. SPL10 also controls lamina shape during vegetative development.	squamosa promoter binding protein-like 10 (SPL10); FUNCTIONS IN: DNA binding, transcription activator activity, sequence-specific DNA binding transcription factor activity; INVOLVED IN: leaf shaping, regulation of transcription, regulation of timing of transition from vegetative to reproductive phase; LOCATED IN: nucleus; EXPRESSED IN: 24 plant structures; EXPRESSED DURING: 13 growth stages; CONT…	SPL10	squamosa promoter binding protein-like 10	Stress and development	---	---
182	AT1G34310	SS-Subnetwork4	4	MS-Subnetwork20	20	TF-Subnetwork6	6	auxin response factor 12	---	auxin response factor 12 (ARF12); FUNCTIONS IN: sequence-specific DNA binding transcription factor activity; INVOLVED IN: response to hormone stimulus, regulation of transcription, DNA-dependent, regulation of transcription; LOCATED IN: nucleus; EXPRESSED IN: 20 plant structures; EXPRESSED DURING: 13 growth stages; CONTAINS InterPro DOMAIN/s: Aux/IAA-ARF-dimerisation (InterPro:IPR011525), Transcr…	ARF12	auxin response factor 12	Stress and development	a regulator of plant defense responses	10.1038/sj.emboj.7600737
183	AT1G52830	SS-Subnetwork4	4	MS-Subnetwork20	20	TF-Subnetwork6	6	indole-3-acetic acid 6	An extragenic dominant suppressor of the hy2 mutant phenotype. Also exhibits aspects of constitutive photomorphogenetic phenotype in the absence of hy2. Mutants have dominant leaf curling phenotype shortened hypocotyls and reduced apical hook. Induced by indole-3-acetic acid.	indole-3-acetic acid 6 (IAA6); CONTAINS InterPro DOMAIN/s: Aux/IAA-ARF-dimerisation (InterPro:IPR011525), AUX/IAA protein (InterPro:IPR003311); BEST Arabidopsis thaliana protein match is: indole-3-acetic acid inducible 19 (TAIR:AT3G15540.1); Has 1737 Blast hits to 1736 proteins in 78 species: Archae - 0; Bacteria - 0; Metazoa - 0; Fungi - 0; Plants - 1736; Viruses - 0; Other Eukaryotes - 1 (sourc…	SHY1	SHORT HYPOCOTYL 1	Stress and development	Degradation and Auxin Responsiveness.	10.1105/tpc.105.039172
184	AT1G66370	SS-Subnetwork4	4	MS-Subnetwork20	20	TF-Subnetwork6	6	myb domain protein 113	Encodes a member of the MYB family of transcription factors. Involved in regulation of anthocyanin biosynthesis. Affects the expression of enzymes involved in later steps of anthocyanin biosynthesis.	myb domain protein 113 (MYB113); CONTAINS InterPro DOMAIN/s: SANT, DNA-binding (InterPro:IPR001005), Homeodomain-like (InterPro:IPR009057), Myb, DNA-binding (InterPro:IPR014778), HTH transcriptional regulator, Myb-type, DNA-binding (InterPro:IPR017930), Homeodomain-related (InterPro:IPR012287), Myb transcription factor (InterPro:IPR015495); BEST Arabidopsis thaliana protein match is: production o…	MYB113	myb domain protein 113	Stress and development	---	---
185	AT1G73830	SS-Subnetwork4	4	MS-Subnetwork20	20	TF-Subnetwork6	6	BR enhanced expression 3	---	BR enhanced expression 3 (BEE3); FUNCTIONS IN: DNA binding, sequence-specific DNA binding transcription factor activity; INVOLVED IN: regulation of transcription; LOCATED IN: nucleus; EXPRESSED IN: 18 plant structures; EXPRESSED DURING: 10 growth stages; CONTAINS InterPro DOMAIN/s: Helix-loop-helix DNA-binding domain (InterPro:IPR001092), Helix-loop-helix DNA-binding (InterPro:IPR011598); BEST Ar…	BEE3	BR enhanced expression 3	Stress and development	Normal growth	PMC1462317
186	AT2G21530	SS-Subnetwork4	4	MS-Subnetwork20	20	TF-Subnetwork6	6	SMAD/FHA domain-containing protein	---	SMAD/FHA domain-containing protein ; INVOLVED IN: biological_process unknown; LOCATED IN: chloroplast thylakoid membrane, chloroplast stroma, chloroplast; EXPRESSED IN: guard cell; CONTAINS InterPro DOMAIN/s: SMAD/FHA domain (InterPro:IPR008984), Forkhead-associated (FHA) domain (InterPro:IPR000253); Has 459 Blast hits to 455 proteins in 163 species: Archae - 26; Bacteria - 275; Metazoa - 3; Fung…	---	---	Stress and development	---	---
187	AT2G22200	SS-Subnetwork4	4	MS-Subnetwork20	20	TF-Subnetwork6	6	Integrase-type DNA-binding superfamily protein	encodes a member of the DREB subfamily A-6 of ERF/AP2 transcription factor family. The protein contains one AP2 domain. There are 8 members in this subfamily including RAP2.4.	Integrase-type DNA-binding superfamily protein; FUNCTIONS IN: DNA binding, sequence-specific DNA binding transcription factor activity; INVOLVED IN: regulation of transcription, DNA-dependent; LOCATED IN: nucleus; CONTAINS InterPro DOMAIN/s: DNA-binding, integrase-type (InterPro:IPR016177), Pathogenesis-related transcriptional factor/ERF, DNA-binding (InterPro:IPR001471); BEST Arabidopsis thalian…	---	---	Stress and development	Actin Bundlers with Distinct Expression Patterns and Modes of Regulation	10.1105/tpc.110.075960
188	AT2G33500	SS-Subnetwork4	4	MS-Subnetwork20	20	TF-Subnetwork6	6	B-box type zinc finger protein with CCT domain	---	B-box type zinc finger protein with CCT domain; FUNCTIONS IN: sequence-specific DNA binding transcription factor activity, zinc ion binding; INVOLVED IN: regulation of transcription; LOCATED IN: intracellular; EXPRESSED IN: 19 plant structures; EXPRESSED DURING: 8 growth stages; CONTAINS InterPro DOMAIN/s: CCT domain (InterPro:IPR010402), Zinc finger, B-box (InterPro:IPR000315); BEST Arabidopsis …	---	---	Stress and development	stomatal aperture	10.1016/j.cub.2005.06.041
189	AT3G13960	SS-Subnetwork4	4	MS-Subnetwork20	20	TF-Subnetwork6	6	growth-regulating factor 5	Growth regulating factor encoding transcription activator. One of the nine members of a GRF gene family, containing nuclear targeting domain. Involved in leaf development and expressed in root, shoot and flower.	growth-regulating factor 5 (GRF5); CONTAINS InterPro DOMAIN/s: Glutamine-Leucine-Glutamine, QLQ (InterPro:IPR014978), WRC (InterPro:IPR014977); BEST Arabidopsis thaliana protein match is: growth-regulating factor 2 (TAIR:AT4G37740.1); Has 2351 Blast hits to 1483 proteins in 168 species: Archae - 0; Bacteria - 108; Metazoa - 567; Fungi - 216; Plants - 548; Viruses - 4; Other Eukaryotes - 908 (sour…	GRF5	growth-regulating factor 5	Stress and development	growth and development regulator (and stress)	10.1093/jxb/erv302
190	AT3G26790	SS-Subnetwork4	4	MS-Subnetwork20	20	TF-Subnetwork6	6	AP2/B3-like transcriptional factor family protein	Transcriptional factor with high similarity to the B3 region of the VP1/ABI3-like proteins. Full length FUS3 protein binds to the highly conserved RY motif [DNA motif CATGCA(TG)], present in many seed-specific promoters, and the B3 domains of this transcription factor is necessary for the specific interaction with the RY element. Transcriptional activity of FUS3 requires the B3 DNA-binding domain…	FUSCA 3 (FUS3); CONTAINS InterPro DOMAIN/s: Transcriptional factor B3 (InterPro:IPR003340); BEST Arabidopsis thaliana protein match is: AP2/B3-like transcriptional factor family protein (TAIR:AT3G24650.1); Has 875 Blast hits to 861 proteins in 60 species: Archae - 0; Bacteria - 0; Metazoa - 1; Fungi - 7; Plants - 523; Viruses - 0; Other Eukaryotes - 344 (source: NCBI BLink).	FUS3	FUSCA 3	Stress and development	---	---
191	AT3G53680	SS-Subnetwork4	4	MS-Subnetwork20	20	TF-Subnetwork6	6	Acyl-CoA N-acyltransferase with RING/FYVE/PHD-type zinc finger domain	---	Acyl-CoA N-acyltransferase with RING/FYVE/PHD-type zinc finger domain; FUNCTIONS IN: DNA binding, zinc ion binding; INVOLVED IN: regulation of transcription, DNA-dependent; LOCATED IN: nucleus; EXPRESSED IN: 15 plant structures; EXPRESSED DURING: 6 growth stages; CONTAINS InterPro DOMAIN/s: Zinc finger, PHD-type, conserved site (InterPro:IPR019786), Zinc finger, PHD-type (InterPro:IPR001965), Zin…	---	---	Stress and development	controlling dormancy and ABA sensitivity	10.1111/j.1365-313X.2009.04088.x
192	AT3G61230	SS-Subnetwork4	4	MS-Subnetwork20	20	TF-Subnetwork6	6	GATA type zinc finger transcription factor family protein	---	GATA type zinc finger transcription factor family protein; FUNCTIONS IN: zinc ion binding; INVOLVED IN: biological_process unknown; LOCATED IN: cellular_component unknown; EXPRESSED IN: 9 plant structures; EXPRESSED DURING: L mature pollen stage, M germinated pollen stage, 4 anthesis, C globular stage, petal differentiation and expansion stage; CONTAINS InterPro DOMAIN/s: Zinc finger, LIM-type (I…	PLIM2c	PLIM2c	Stress and development	pollen growth	10.1016/j.jplph.2011.11.015
193	AT3G61250	SS-Subnetwork4	4	MS-Subnetwork20	20	TF-Subnetwork6	6	myb domain protein 17	Member of the R2R3 factor gene family.	myb domain protein 17 (MYB17); CONTAINS InterPro DOMAIN/s: SANT, DNA-binding (InterPro:IPR001005), Homeodomain-like (InterPro:IPR009057), Myb, DNA-binding (InterPro:IPR014778), HTH transcriptional regulator, Myb-type, DNA-binding (InterPro:IPR017930), Homeodomain-related (InterPro:IPR012287), Myb transcription factor (InterPro:IPR015495); BEST Arabidopsis thaliana protein match is: myb domain pro…	MYB17	myb domain protein 17	Stress and development	Maintenance of Shoot and Root Indeterminacy	10.1104/pp.110.168757
194	AT5G07700	SS-Subnetwork4	4	MS-Subnetwork20	20	TF-Subnetwork6	6	myb domain protein 76	Encodes a putative transcription factor (MYB76).	myb domain protein 76 (MYB76); CONTAINS InterPro DOMAIN/s: SANT, DNA-binding (InterPro:IPR001005), Homeodomain-like (InterPro:IPR009057), Myb, DNA-binding (InterPro:IPR014778), HTH transcriptional regulator, Myb-type, DNA-binding (InterPro:IPR017930), Homeodomain-related (InterPro:IPR012287), Myb transcription factor (InterPro:IPR015495); BEST Arabidopsis thaliana protein match is: myb domain pro…	MYB76	myb domain protein 76	Stress and development	leaf development	11044410
195	AT5G57720	SS-Subnetwork4	4	MS-Subnetwork20	20	TF-Subnetwork6	6	AP2/B3-like transcriptional factor family protein	---	AP2/B3-like transcriptional factor family protein; FUNCTIONS IN: DNA binding, sequence-specific DNA binding transcription factor activity; INVOLVED IN: regulation of transcription, DNA-dependent; LOCATED IN: cellular_component unknown; EXPRESSED IN: 17 plant structures; EXPRESSED DURING: 12 growth stages; CONTAINS InterPro DOMAIN/s: Transcriptional factor B3 (InterPro:IPR003340); BEST Arabidopsis…	---	---	Stress and development	leaf development	10.1242/dev.02331
196	AT1G01250	SS-Subnetwork4	4	MS-	MS-	TF-Subnetwork23	23	Integrase-type DNA-binding superfamily protein	encodes a member of the DREB subfamily A-4 of ERF/AP2 transcription factor family. The protein contains one AP2 domain. There are 17 members in this subfamily including TINY.	Integrase-type DNA-binding superfamily protein; FUNCTIONS IN: DNA binding, sequence-specific DNA binding transcription factor activity; INVOLVED IN: regulation of transcription, DNA-dependent; LOCATED IN: nucleus, chloroplast; EXPRESSED IN: 10 plant structures; EXPRESSED DURING: 6 growth stages; CONTAINS InterPro DOMAIN/s: DNA-binding, integrase-type (InterPro:IPR016177), Pathogenesis-related tra…	---	---	Stress and development	dehydration stress memory genes in Arabidopsis thaliana	10.1186/1471-2229-13-229
197	AT1G69120	SS-Subnetwork4	4	MS-	MS-	TF-Subnetwork23	23	K-box region and MADS-box transcription factor family protein	Floral homeotic gene encoding a MADS domain protein homologous to SRF transcription factors. Specifies floral meristem and sepal identity. Required for the transcriptional activation of AGAMOUS. Interacts with LEAFY.Binds to promoter and regulates the expression of flowering time genes SVP, SOC1 and AGL24.	APETALA1 (AP1); CONTAINS InterPro DOMAIN/s: Transcription factor, MADS-box (InterPro:IPR002100), Transcription factor, K-box (InterPro:IPR002487); BEST Arabidopsis thaliana protein match is: K-box region and MADS-box transcription factor family protein (TAIR:AT1G26310.1); Has 8031 Blast hits to 8015 proteins in 981 species: Archae - 10; Bacteria - 56; Metazoa - 785; Fungi - 329; Plants - 6623; Vi…	AP1	APETALA1	Stress and development	regulates salinity stress response and salt mediated flowering	10.1007/s11103-015-0324-z
198	AT2G46870	SS-Subnetwork4	4	MS-	MS-	TF-Subnetwork23	23	AP2/B3-like transcriptional factor family protein	---	NGATHA1 (NGA1); CONTAINS InterPro DOMAIN/s: Transcriptional factor B3 (InterPro:IPR003340); BEST Arabidopsis thaliana protein match is: AP2/B3-like transcriptional factor family protein (TAIR:AT3G61970.1); Has 1372 Blast hits to 1367 proteins in 72 species: Archae - 0; Bacteria - 0; Metazoa - 0; Fungi - 0; Plants - 1372; Viruses - 0; Other Eukaryotes - 0 (source: NCBI BLink).	NGA1	NGATHA1	Stress and development	dehydration stress memory genes in Arabidopsis thaliana	10.1186/1471-2229-13-229
199	AT3G61910	SS-Subnetwork4	4	MS-	MS-	TF-	---	NAC domain protein 66	NAC transcription factor NST2. NST1 and NST2 are redundant in regulating secondary wall thickening in anther walls. NST2 promoter was particularly strong in anther tissue.	NAC domain protein 66 (NAC066); FUNCTIONS IN: transcription activator activity, sequence-specific DNA binding transcription factor activity; INVOLVED IN: multicellular organismal development, anther dehiscence, secondary cell wall biogenesis; LOCATED IN: membrane; EXPRESSED IN: 7 plant structures; EXPRESSED DURING: 4 anthesis, petal differentiation and expansion stage; CONTAINS InterPro DOMAIN/s:…	NST2	NAC SECONDARY WALL THICKENING PROMOTING FACTOR2	Stress and development	regulate secondary wall biosynthesis	10.4161/15592324.2014.989746
200	AT1G01780	SS-Subnetwork5	5	MS-Subnetwork3	3	TF-Subnetwork4	4	GATA type zinc finger transcription factor family protein	---	GATA type zinc finger transcription factor family protein; FUNCTIONS IN: zinc ion binding; INVOLVED IN: biological_process unknown; LOCATED IN: cellular_component unknown; EXPRESSED IN: 23 plant structures; EXPRESSED DURING: 15 growth stages; CONTAINS InterPro DOMAIN/s: Zinc finger, LIM-type (InterPro:IPR001781); BEST Arabidopsis thaliana protein match is: GATA type zinc finger transcription fact…	PLIM2b	PLIM2b	Secondary Wall Formation	LIM domain-containing protein	10.1016/j.jplph.2011.11.015
201	AT1G12260	SS-Subnetwork5	5	MS-Subnetwork3	3	TF-Subnetwork4	4	NAC 007	Encodes a NAC-domain transcription factor. Expressed in the vascular tissue.	NAC 007 (NAC007); CONTAINS InterPro DOMAIN/s: No apical meristem (NAM) protein (InterPro:IPR003441); BEST Arabidopsis thaliana protein match is: Arabidopsis NAC domain containing protein 26 (TAIR:AT1G62700.1); Has 3158 Blast hits to 3153 proteins in 90 species: Archae - 0; Bacteria - 0; Metazoa - 15; Fungi - 2; Plants - 3027; Viruses - 0; Other Eukaryotes - 114 (source: NCBI BLink).	VND4	VASCULAR RELATED NAC-DOMAIN PROTEIN 4	Secondary Wall Formation	Switches for protoxylem and metaxylem vessel formation	10.1371/journal.pone.0105726
202	AT1G17950	SS-Subnetwork5	5	MS-Subnetwork3	3	TF-Subnetwork4	4	myb domain protein 52	putative transcription factor: R2R3-MYB transcription family	myb domain protein 52 (MYB52); CONTAINS InterPro DOMAIN/s: SANT, DNA-binding (InterPro:IPR001005), Homeodomain-like (InterPro:IPR009057), Myb, DNA-binding (InterPro:IPR014778), HTH transcriptional regulator, Myb-type, DNA-binding (InterPro:IPR017930), Homeodomain-related (InterPro:IPR012287), Myb transcription factor (InterPro:IPR015495); BEST Arabidopsis thaliana protein match is: myb domain pro…	MYB52	myb domain protein 52	Secondary Wall Formation	Second wall growth	10.1105/tpc.108.061325
203	AT1G63910	SS-Subnetwork5	5	MS-Subnetwork3	3	TF-Subnetwork4	4	myb domain protein 103	member of MYB3R- and R2R3- type MYB- encoding genes	myb domain protein 103 (AtMYB103); CONTAINS InterPro DOMAIN/s: SANT, DNA-binding (InterPro:IPR001005), Homeodomain-like (InterPro:IPR009057), Myb, DNA-binding (InterPro:IPR014778), HTH transcriptional regulator, Myb-type, DNA-binding (InterPro:IPR017930), Homeodomain-related (InterPro:IPR012287), Myb transcription factor (InterPro:IPR015495); BEST Arabidopsis thaliana protein match is: myb domain…	MYB103	myb domain protein 103	Secondary Wall Formation	Second wall growth	10.1186/1471-2229-11-173
204	AT1G66230	SS-Subnetwork5	5	MS-Subnetwork3	3	TF-Subnetwork4	4	myb domain protein 20	Encodes a putative transcription factor (MYB20).	myb domain protein 20 (MYB20); CONTAINS InterPro DOMAIN/s: SANT, DNA-binding (InterPro:IPR001005), Homeodomain-like (InterPro:IPR009057), Myb, DNA-binding (InterPro:IPR014778), HTH transcriptional regulator, Myb-type, DNA-binding (InterPro:IPR017930), Homeodomain-related (InterPro:IPR012287), Myb transcription factor (InterPro:IPR015495); BEST Arabidopsis thaliana protein match is: myb domain pro…	MYB20	myb domain protein 20	Secondary Wall Formation	Second wall growth	10.1105/tpc.108.061325
205	AT1G68810	SS-Subnetwork5	5	MS-Subnetwork3	3	TF-Subnetwork4	4	basic helix-loop-helix (bHLH) DNA-binding superfamily protein	---	basic helix-loop-helix (bHLH) DNA-binding superfamily protein; FUNCTIONS IN: DNA binding, sequence-specific DNA binding transcription factor activity; INVOLVED IN: regulation of transcription; LOCATED IN: nucleus; EXPRESSED IN: 20 plant structures; EXPRESSED DURING: 12 growth stages; CONTAINS InterPro DOMAIN/s: Helix-loop-helix DNA-binding domain (InterPro:IPR001092), Helix-loop-helix DNA-binding…	---	---	Secondary Wall Formation	Root vascular initial	10.1242/dev.006296
206	AT1G71930	SS-Subnetwork5	5	MS-Subnetwork3	3	TF-Subnetwork4	4	vascular related NAC-domain protein 7	Encodes a NAC-domain transcription factor with transcriptional activation activity that is involved in xylem formation. Induces transdifferentiation of various cells into protoxylem vessel elements. Located in the nucleus. Expression induced in the presence of auxin, cytokinin and brassinosteroids.	vascular related NAC-domain protein 7 (VND7); CONTAINS InterPro DOMAIN/s: No apical meristem (NAM) protein (InterPro:IPR003441); BEST Arabidopsis thaliana protein match is: vascular related NAC-domain protein 1 (TAIR:AT2G18060.1); Has 3020 Blast hits to 3015 proteins in 84 species: Archae - 0; Bacteria - 0; Metazoa - 2; Fungi - 0; Plants - 3006; Viruses - 0; Other Eukaryotes - 12 (source: NCBI BL…	VND7	vascular related NAC-domain protein 7	Secondary Wall Formation	Regulates xylem vessel formation	10.​1104/​pp.​16.​01100
207	AT1G73410	SS-Subnetwork5	5	MS-Subnetwork3	3	TF-Subnetwork4	4	myb domain protein 54	Encodes a putative transcription factor that is a member of the R2R3-MYB family.	myb domain protein 54 (MYB54); CONTAINS InterPro DOMAIN/s: SANT, DNA-binding (InterPro:IPR001005), Homeodomain-like (InterPro:IPR009057), Myb, DNA-binding (InterPro:IPR014778), HTH transcriptional regulator, Myb-type, DNA-binding (InterPro:IPR017930), Homeodomain-related (InterPro:IPR012287), Myb transcription factor (InterPro:IPR015495); BEST Arabidopsis thaliana protein match is: myb domain pro…	MYB54	myb domain protein 54	Secondary Wall Formation	Second wall growth	10.1105/tpc.108.061325
208	AT2G45420	SS-Subnetwork5	5	MS-Subnetwork3	3	TF-Subnetwork4	4	LOB domain-containing protein 18	---	LOB domain-containing protein 18 (LBD18); CONTAINS InterPro DOMAIN/s: Lateral organ boundaries, LOB (InterPro:IPR004883), Uncharacterised conserved protein UCP038127, LOB (InterPro:IPR017394); BEST Arabidopsis thaliana protein match is: Lateral organ boundaries (LOB) domain family protein (TAIR:AT4G00220.1); Has 12357 Blast hits to 5209 proteins in 472 species: Archae - 12; Bacteria - 2131; Metaz…	LBD18	LOB domain-containing protein 18	Secondary Wall Formation	Lateral root and tracheary element formation	http:/​/​dx.​doi.​org/​10.​1104/​pp.​109.​143685
209	AT3G21270	SS-Subnetwork5	5	MS-Subnetwork3	3	TF-Subnetwork4	4	DOF zinc finger protein 2	Encodes Dof zinc finger protein adof2.	DOF zinc finger protein 2 (DOF2); CONTAINS InterPro DOMAIN/s: Zinc finger, Dof-type (InterPro:IPR003851); BEST Arabidopsis thaliana protein match is: DOF zinc finger protein 1 (TAIR:AT1G51700.1); Has 1111 Blast hits to 1102 proteins in 62 species: Archae - 0; Bacteria - 5; Metazoa - 2; Fungi - 4; Plants - 1092; Viruses - 0; Other Eukaryotes - 8 (source: NCBI BLink).	DOF2	DOF zinc finger protein 2	Secondary Wall Formation	Early stages of vascular development	http://dx.doi.org/10.1387/ijdb.093006jg
210	AT4G00220	SS-Subnetwork5	5	MS-Subnetwork3	3	TF-Subnetwork4	4	Lateral organ boundaries (LOB) domain family protein	Encodes a protein containing a LOB domain that is expressed in embryos, flower primordium and lateral floral organ boundaries. Overexpression is correlated with activation of STM and KNAT1 and down regulation of PIN1 and reduced auxin transport levels. Ectopic expression in plants results in premature termination of the shoot apical meristem and small, lobed leaves.	JAGGED LATERAL ORGANS (JLO); CONTAINS InterPro DOMAIN/s: Lateral organ boundaries, LOB (InterPro:IPR004883); BEST Arabidopsis thaliana protein match is: LOB domain-containing protein 18 (TAIR:AT2G45420.1); Has 1807 Blast hits to 1807 proteins in 277 species: Archae - 0; Bacteria - 0; Metazoa - 736; Fungi - 347; Plants - 385; Viruses - 0; Other Eukaryotes - 339 (source: NCBI BLink).	LBD30	LOB DOMAIN-CONTAINING PROTEIN 30	Secondary Wall Formation	A central regulator of auxin distribution and signaling in root	10.1007/s11103-010-9688-2
211	AT4G28500	SS-Subnetwork5	5	MS-Subnetwork3	3	TF-Subnetwork4	4	NAC domain containing protein 73	---	NAC domain containing protein 73 (NAC073); CONTAINS InterPro DOMAIN/s: No apical meristem (NAM) protein (InterPro:IPR003441); BEST Arabidopsis thaliana protein match is: NAC domain containing protein 10 (TAIR:AT1G28470.1); Has 2322 Blast hits to 2317 proteins in 68 species: Archae - 0; Bacteria - 0; Metazoa - 0; Fungi - 0; Plants - 2321; Viruses - 0; Other Eukaryotes - 1 (source: NCBI BLink).	SND2	SECONDARY WALL-ASSOCIATED NAC DOMAIN PROTEIN 2	Secondary Wall Formation	Vascular cell differentiation	10.1093/pcp/pcu208
212	AT5G12870	SS-Subnetwork5	5	MS-Subnetwork3	3	TF-Subnetwork4	4	myb domain protein 46	Member of the R2R3 factor gene family.	myb domain protein 46 (MYB46); CONTAINS InterPro DOMAIN/s: SANT, DNA-binding (InterPro:IPR001005), Homeodomain-like (InterPro:IPR009057), Myb, DNA-binding (InterPro:IPR014778), HTH transcriptional regulator, Myb-type, DNA-binding (InterPro:IPR017930), Homeodomain-related (InterPro:IPR012287), Myb transcription factor (InterPro:IPR015495); BEST Arabidopsis thaliana protein match is: myb domain pro…	MYB46	myb domain protein 46	Secondary Wall Formation	Target of SND1, control second wall biosynthesis	10.1016/j.phytochem.2014.07.008
213	AT1G80730	SS-Subnetwork5	5	MS-	MS-	TF-Subnetwork4	4	zinc-finger protein 1	Encodes a zinc finger protein and is expressed at high levels in the shoot apex, including the apical meristem, developing leaves and the developing vascular system. expression induced three days post germination. T-DNA insertion mutant has a dominant phenotype in leaf initiation.	zinc-finger protein 1 (ZFP1); FUNCTIONS IN: sequence-specific DNA binding transcription factor activity, zinc ion binding, nucleic acid binding; INVOLVED IN: photomorphogenesis; LOCATED IN: intracellular; EXPRESSED IN: inflorescence meristem, petal, flower; EXPRESSED DURING: 4 anthesis, petal differentiation and expansion stage; CONTAINS InterPro DOMAIN/s: Zinc finger, C2H2-type (InterPro:IPR0070…	ZFP1	zinc-finger protein 1	Secondary Wall Formation	zinc-finger protein 1	10.1271/bbb.64.1402
214	AT2G02820	SS-Subnetwork6	6	MS-Subnetwork7	7	TF-Subnetwork5	5	myb domain protein 88	Encodes a putative transcription factor (MYB88), involved in stomata development, double loss of MYB88 and FLP (MYB124) activity results in a failure of guard mother cells (GMCs) to adopt the guard cell fate, thus they continue to divide resulting in abnormal stomata consisting of clusters of numerous guard cell-like cells. This phenotype is enhanced in double mutants over the single mutant flp p…	myb domain protein 88 (MYB88); CONTAINS InterPro DOMAIN/s: SANT, DNA-binding (InterPro:IPR001005), Homeodomain-like (InterPro:IPR009057), Myb, DNA-binding (InterPro:IPR014778), HTH transcriptional regulator, Myb-type, DNA-binding (InterPro:IPR017930), Homeodomain-related (InterPro:IPR012287), Myb transcription factor (InterPro:IPR015495); BEST Arabidopsis thaliana protein match is: Duplicated hom…	MYB88	myb domain protein 88	dehydration stress	dehydration stress memory genes in Arabidopsis thaliana	10.1186/1471-2229-13-229
215	AT1G17590	SS-Subnetwork6	6	MS-	MS-	TF-Subnetwork5	5	nuclear factor Y, subunit A8	---	nuclear factor Y, subunit A8 (NF-YA8); FUNCTIONS IN: sequence-specific DNA binding transcription factor activity; INVOLVED IN: regulation of transcription, DNA-dependent; LOCATED IN: CCAAT-binding factor complex, nucleus, chloroplast; EXPRESSED IN: 8 plant structures; EXPRESSED DURING: petal differentiation and expansion stage, E expanded cotyledon stage, D bilateral stage; CONTAINS InterPro DOMA…	NF-YA8	nuclear factor Y, subunit A8	dehydration stress	dehydration stress memory genes in Arabidopsis thaliana	10.1186/1471-2229-13-229
216	AT1G30210	SS-Subnetwork6	6	MS-	MS-	TF-Subnetwork5	5	TEOSINTE BRANCHED 1, cycloidea, and PCF family 24	TCP family protein involved in heterochronic regulation of leaf differentiation.	TEOSINTE BRANCHED 1, cycloidea, and PCF family 24 (TCP24); CONTAINS InterPro DOMAIN/s: Transcription factor, TCP (InterPro:IPR005333), CYC/TB1, R domain (InterPro:IPR017888), Transcription factor TCP subgroup (InterPro:IPR017887); BEST Arabidopsis thaliana protein match is: TEOSINTE BRANCHED 1, cycloidea and PCF transcription factor 2 (TAIR:AT4G18390.2); Has 2035 Blast hits to 1535 proteins in 32…	TCP24	TEOSINTE BRANCHED 1, cycloidea, and PCF family 24	dehydration stress	modulates secondary cell wall thickening	10.3389/fpls.2015.00436
217	AT1G30970	SS-Subnetwork6	6	MS-	MS-	TF-Subnetwork5	5	zinc finger (C2H2 type) family protein	Encodes SUF4 (SUPPRESSOR of FRI 4), a putative zinc-finger-containing transcription factor that is required for delayed flowering in winter-annual Arabidopsis. suf4 mutations strongly suppress the late-flowering phenotype of FRI (FRIGIDA) mutants. suf4 mutants also show reduced H3K4 trimethylation at FLC (FLOWERING LOCUS C), a floral inhibitor. SUF4 may act to specifically recruit a putative hist…	suppressor of FRIGIDA4 (SUF4); FUNCTIONS IN: DNA binding, protein homodimerization activity, protein heterodimerization activity, sequence-specific DNA binding transcription factor activity; INVOLVED IN: histone H3-K4 methylation, negative regulation of flower development, regulation of transcription; LOCATED IN: nucleus; EXPRESSED IN: 25 plant structures; EXPRESSED DURING: 15 growth stages; Has …	SUF4	suppressor of FRIGIDA4	dehydration stress	response to endogenous cytokinin reveals targets	10.1016/S0014-5793(03)01194-3
218	AT1G53230	SS-Subnetwork6	6	MS-	MS-	TF-Subnetwork5	5	TEOSINTE BRANCHED 1, cycloidea and PCF transcription factor 3	Encodes a member of a recently identified plant transcription factor family that includes Teosinte branched 1, Cycloidea 1, and proliferating cell nuclear antigen (PCNA) factors, PCF1 and 2. Regulated by miR319. Involved in heterchronic regulation of leaf differentiation.	TEOSINTE BRANCHED 1, cycloidea and PCF transcription factor 3 (TCP3); CONTAINS InterPro DOMAIN/s: Transcription factor, TCP (InterPro:IPR005333), Transcription factor TCP subgroup (InterPro:IPR017887); BEST Arabidopsis thaliana protein match is: TCP family transcription factor 4 (TAIR:AT3G15030.3); Has 1510 Blast hits to 1508 proteins in 333 species: Archae - 0; Bacteria - 12; Metazoa - 43; Fungi…	TCP3	TEOSINTE BRANCHED 1, cycloidea and PCF transcription factor 3	dehydration stress	promotes flavonoid biosynthesis and negatively regulates auxin response	10.1111/tpj.12348
219	AT1G55970	SS-Subnetwork6	6	MS-	MS-	TF-Subnetwork5	5	histone acetyltransferase of the CBP family 4	HAC4 is most likely to be an expressed pseudogene that lacks HAT function. there is a single nucleotide deletion in both the HAC4 genomic and cDNA sequences relative to its homologs. The resulting frameshift within the open reading frame causes a stop codon to occur within the predicted acetyltransferase catalytic domain.	histone acetyltransferase of the CBP family 4 (HAC4); FUNCTIONS IN: histone acetyltransferase activity; INVOLVED IN: regulation of transcription, DNA-dependent; LOCATED IN: nucleus, chloroplast; EXPRESSED IN: 23 plant structures; EXPRESSED DURING: 13 growth stages; CONTAINS InterPro DOMAIN/s: Zinc finger, PHD-type, conserved site (InterPro:IPR019786), Zinc finger, TAZ-type (InterPro:IPR000197), H…	HAG4	HISTONE ACETYLTRANSFERASE OF THE GNAT/MYST SUPERFAMILY 4	dehydration stress	---	---
220	AT1G68320	SS-Subnetwork6	6	MS-	MS-	TF-Subnetwork5	5	myb domain protein 62	putative transcription factor: R2R3-MYB transcription family. Involved in regulation of phosphate starvation responses and gibberellic acid biosynthesis.	myb domain protein 62 (MYB62); CONTAINS InterPro DOMAIN/s: SANT, DNA-binding (InterPro:IPR001005), Homeodomain-like (InterPro:IPR009057), Myb, DNA-binding (InterPro:IPR014778), HTH transcriptional regulator, Myb-type, DNA-binding (InterPro:IPR017930), Homeodomain-related (InterPro:IPR012287), Myb transcription factor (InterPro:IPR015495); BEST Arabidopsis thaliana protein match is: myb domain pro…	MYB62	myb domain protein 62	dehydration stress	regulatory genes	10.1046/j.1365-313X.1998.00113.x
221	AT1G69570	SS-Subnetwork6	6	MS-	MS-	TF-Subnetwork5	5	Dof-type zinc finger DNA-binding family protein	---	Dof-type zinc finger DNA-binding family protein; CONTAINS InterPro DOMAIN/s: Zinc finger, Dof-type (InterPro:IPR003851); BEST Arabidopsis thaliana protein match is: Dof-type zinc finger DNA-binding family protein (TAIR:AT1G26790.1); Has 1305 Blast hits to 1151 proteins in 75 species: Archae - 0; Bacteria - 6; Metazoa - 16; Fungi - 10; Plants - 1107; Viruses - 0; Other Eukaryotes - 166 (source: NC…	---	---	dehydration stress	cold acclimation pathways	10.1186/1471-2164-8-304
222	AT1G71030	SS-Subnetwork6	6	MS-	MS-	TF-Subnetwork5	5	MYB-like 2	Encodes a putative myb family transcription factor. In contrast to most other myb-like proteins its myb domain consists of a single repeat. A proline-rich region potentially involved in transactivation is found in the C-terminal part of the protein. Its transcript accumulates mainly in leaves.	MYB-like 2 (MYBL2); CONTAINS InterPro DOMAIN/s: SANT, DNA-binding (InterPro:IPR001005), Homeodomain-like (InterPro:IPR009057), Myb, DNA-binding (InterPro:IPR014778), HTH transcriptional regulator, Myb-type, DNA-binding (InterPro:IPR017930), Homeodomain-related (InterPro:IPR012287), Myb transcription factor (InterPro:IPR015495); BEST Arabidopsis thaliana protein match is: myb domain protein 3 (TAI…	MYBL2	MYB-like 2	dehydration stress	Response to High Sucrose and Oxidative and Abiotic Stresses.	10.3389/fpls.2016.01548
223	AT1G71200	SS-Subnetwork6	6	MS-	MS-	TF-Subnetwork5	5	basic helix-loop-helix (bHLH) DNA-binding superfamily protein	---	basic helix-loop-helix (bHLH) DNA-binding superfamily protein; FUNCTIONS IN: DNA binding, sequence-specific DNA binding transcription factor activity; INVOLVED IN: regulation of transcription; LOCATED IN: nucleus; CONTAINS InterPro DOMAIN/s: Helix-loop-helix DNA-binding domain (InterPro:IPR001092), Helix-loop-helix DNA-binding (InterPro:IPR011598); BEST Arabidopsis thaliana protein match is: basi…	---	---	dehydration stress	Stress Response and Lignin Biosynthesis Distinguish	10.1104/pp.106.082073
224	AT1G77300	SS-Subnetwork6	6	MS-	MS-	TF-Subnetwork5	5	histone methyltransferases(H3-K4 specific);histone methyltransferases(H3-K36 specific)	Encodes a protein with histone lysine N-methyltransferase activity required specifically for the trimethylation of H3-K4 in FLC chromatin (and not in H3-K36 dimethylation). Acts as an inhibitor of flowering specifically involved in the autonomous promotion pathway. EFS also regulates the expression of genes involved in carotenoid biosynthesis.Modification of histone methylation at the CRTISO locu…	EARLY FLOWERING IN SHORT DAYS (EFS); FUNCTIONS IN: histone methyltransferase activity (H3-K4 specific); INVOLVED IN: in 10 processes; LOCATED IN: nucleus; EXPRESSED IN: 23 plant structures; EXPRESSED DURING: 13 growth stages; CONTAINS InterPro DOMAIN/s: SET domain (InterPro:IPR001214), Post-SET domain (InterPro:IPR003616), AWS (InterPro:IPR006560), Zinc finger, CW-type (InterPro:IPR011124); BEST …	SDG8	SET DOMAIN GROUP 8	dehydration stress	the winter-annual habit	10.1105/tpc.105.034645
225	AT2G01760	SS-Subnetwork6	6	MS-	MS-	TF-Subnetwork5	5	response regulator 14	member of Response Regulator: B- Type	response regulator 14 (RR14); CONTAINS InterPro DOMAIN/s: Response regulator, plant B-type (InterPro:IPR017053), Myb-like DNA-binding domain, SHAQKYF class (InterPro:IPR006447), CheY-like (InterPro:IPR011006), Homeodomain-like (InterPro:IPR009057), Myb, DNA-binding (InterPro:IPR014778), Signal transduction response regulator, receiver domain (InterPro:IPR001789), Homeodomain-related (InterPro:IPR…	RR14	response regulator 14	dehydration stress	---	---
226	AT2G17040	SS-Subnetwork6	6	MS-	MS-	TF-Subnetwork5	5	NAC domain containing protein 36	Member of the NAC transcription factor family and more specifically, the ONAC022 subfamily. Involved in leaf and inflorescence stem morphogenesis.	NAC domain containing protein 36 (NAC036); CONTAINS InterPro DOMAIN/s: No apical meristem (NAM) protein (InterPro:IPR003441); BEST Arabidopsis thaliana protein match is: NAC domain containing protein 35 (TAIR:AT2G02450.2); Has 2865 Blast hits to 2857 proteins in 76 species: Archae - 0; Bacteria - 2; Metazoa - 0; Fungi - 0; Plants - 2863; Viruses - 0; Other Eukaryotes - 0 (source: NCBI BLink).	NAC036	NAC domain containing protein 36	dehydration stress	abiotic stress responses to plant natriuretic peptides.	10.1186/1471-2229-8-24
227	AT2G20180	SS-Subnetwork6	6	MS-	MS-	TF-Subnetwork5	5	phytochrome interacting factor 3-like 5	Encodes a novel Myc-related bHLH transcription factor that has transcriptional activation activity in the dark. It is a key negative regulator of phytochrome-mediated seed germination and acts by inhibiting chlorophyll biosynthesis, light-mediated suppression of hypocotyl elongation and far-red light-mediated suppression of seed germination, and promoting negative gravitropism in hypocotyls. Ligh…	phytochrome interacting factor 3-like 5 (PIL5); CONTAINS InterPro DOMAIN/s: Helix-loop-helix DNA-binding domain (InterPro:IPR001092), Helix-loop-helix DNA-binding (InterPro:IPR011598); BEST Arabidopsis thaliana protein match is: basic helix-loop-helix (bHLH) DNA-binding superfamily protein (TAIR:AT4G28800.1).	PIL5	phytochrome interacting factor 3-like 5	dehydration stress	dehydration stress memory genes in Arabidopsis thaliana	10.1186/1471-2229-13-229
228	AT2G20400	SS-Subnetwork6	6	MS-	MS-	TF-Subnetwork5	5	myb-like HTH transcriptional regulator family protein	---	myb-like HTH transcriptional regulator family protein; CONTAINS InterPro DOMAIN/s: Homeodomain-like (InterPro:IPR009057), Myb, DNA-binding (InterPro:IPR014778), Myb-like DNA-binding domain, SHAQKYF class (InterPro:IPR006447), HTH transcriptional regulator, Myb-type, DNA-binding (InterPro:IPR017930), Homeodomain-related (InterPro:IPR012287); BEST Arabidopsis thaliana protein match is: phosphate st…	---	---	dehydration stress	---	---
229	AT2G21900	SS-Subnetwork6	6	MS-	MS-	TF-Subnetwork5	5	WRKY DNA-binding protein 59	member of WRKY Transcription Factor; Group II-c	WRKY DNA-binding protein 59 (WRKY59); CONTAINS InterPro DOMAIN/s: DNA-binding WRKY (InterPro:IPR003657); BEST Arabidopsis thaliana protein match is: WRKY DNA-binding protein 51 (TAIR:AT5G64810.1); Has 3349 Blast hits to 2895 proteins in 189 species: Archae - 0; Bacteria - 0; Metazoa - 0; Fungi - 0; Plants - 3334; Viruses - 0; Other Eukaryotes - 15 (source: NCBI BLink).	WRKY59	WRKY DNA-binding protein 59	dehydration stress	Dissecting salt stress pathways	10.1093/jxb/erj098
230	AT3G16857	SS-Subnetwork6	6	MS-	MS-	TF-Subnetwork5	5	response regulator 1	Encodes an Arabidopsis response regulator (ARR) protein that acts in concert with other type-B ARRs in the cytokinin signaling pathway.	response regulator 1 (RR1); CONTAINS InterPro DOMAIN/s: Response regulator, plant B-type (InterPro:IPR017053), Myb-like DNA-binding domain, SHAQKYF class (InterPro:IPR006447), CheY-like (InterPro:IPR011006), Myb, DNA-binding (InterPro:IPR014778), Homeodomain-like (InterPro:IPR009057), Signal transduction response regulator, receiver domain (InterPro:IPR001789), Homeodomain-related (InterPro:IPR01…	RR1	response regulator 1	dehydration stress	responses to drought	10.1073/pnas.1600399113
231	AT3G47600	SS-Subnetwork6	6	MS-	MS-	TF-Subnetwork5	5	myb domain protein 94	Encodes a putative transcription factor (MYB94).	myb domain protein 94 (MYB94); CONTAINS InterPro DOMAIN/s: SANT, DNA-binding (InterPro:IPR001005), Homeodomain-like (InterPro:IPR009057), Myb, DNA-binding (InterPro:IPR014778), HTH transcriptional regulator, Myb-type, DNA-binding (InterPro:IPR017930), Homeodomain-related (InterPro:IPR012287), Myb transcription factor (InterPro:IPR015495); BEST Arabidopsis thaliana protein match is: myb domain pro…	MYB94	myb domain protein 94	dehydration stress	dehydration stress memory genes in Arabidopsis thaliana	10.1186/1471-2229-13-229
232	AT3G61970	SS-Subnetwork6	6	MS-	MS-	TF-Subnetwork5	5	AP2/B3-like transcriptional factor family protein	---	NGATHA2 (NGA2); CONTAINS InterPro DOMAIN/s: Transcriptional factor B3 (InterPro:IPR003340); BEST Arabidopsis thaliana protein match is: AP2/B3-like transcriptional factor family protein (TAIR:AT2G46870.1); Has 1373 Blast hits to 1371 proteins in 72 species: Archae - 0; Bacteria - 0; Metazoa - 0; Fungi - 0; Plants - 1373; Viruses - 0; Other Eukaryotes - 0 (source: NCBI BLink).	NGA2	NGATHA2	dehydration stress	negatively regulate cell proliferation of lateral organs	10.1007/s11103-015-0386-y
233	AT4G04890	SS-Subnetwork6	6	MS-	MS-	TF-Subnetwork5	5	protodermal factor 2	Encodes a homeodomain protein that is expressed in the LI layer of the vegetative, floral and inflorescence meristems. Binds to the L1 box promoter element which is required in some proteins for L1 specific expression.	protodermal factor 2 (PDF2); FUNCTIONS IN: DNA binding, sequence-specific DNA binding transcription factor activity; INVOLVED IN: epidermal cell differentiation, regulation of transcription, DNA-dependent, cotyledon development; LOCATED IN: nucleus; EXPRESSED IN: 26 plant structures; EXPRESSED DURING: 14 growth stages; CONTAINS InterPro DOMAIN/s: Homeobox, conserved site (InterPro:IPR017970), Hom…	PDF2	protodermal factor 2	dehydration stress	dehydration stress memory genes in Arabidopsis thaliana	10.1186/1471-2229-13-229
234	AT4G10940	SS-Subnetwork6	6	MS-	MS-	TF-Subnetwork5	5	RING/U-box protein	---	RING/U-box protein; FUNCTIONS IN: DNA binding, zinc ion binding; INVOLVED IN: regulation of transcription, DNA-dependent; EXPRESSED IN: stem, embryo, flower, seed; EXPRESSED DURING: C globular stage, petal differentiation and expansion stage, E expanded cotyledon stage; CONTAINS InterPro DOMAIN/s: Zinc finger, RING-type, conserved site (InterPro:IPR017907), Zinc finger, RING-type (InterPro:IPR001…	---	---	dehydration stress	---	---
235	AT4G15180	SS-Subnetwork6	6	MS-	MS-	TF-Subnetwork5	5	SET domain protein 2	---	SET domain protein 2 (SDG2); EXPRESSED IN: male gametophyte, cultured cell; EXPRESSED DURING: M germinated pollen stage; CONTAINS InterPro DOMAIN/s: SET domain (InterPro:IPR001214); BEST Arabidopsis thaliana protein match is: histone methyltransferases(H3-K4 specific);histone methyltransferases(H3-K36 specific) (TAIR:AT1G77300.1); Has 30201 Blast hits to 17322 proteins in 780 species: Archae - 12…	SDG2	SET domain protein 2	dehydration stress	Required for the Winter-Annual Habit	10.1093/pcp/pcs021
236	AT4G18390	SS-Subnetwork6	6	MS-	MS-	TF-Subnetwork5	5	TEOSINTE BRANCHED 1, cycloidea and PCF transcription factor 2	---	TEOSINTE BRANCHED 1, cycloidea and PCF transcription factor 2 (TCP2); FUNCTIONS IN: sequence-specific DNA binding transcription factor activity; INVOLVED IN: cell differentiation, positive regulation of development, heterochronic, regulation of transcription, leaf morphogenesis; LOCATED IN: cellular_component unknown; EXPRESSED IN: 22 plant structures; EXPRESSED DURING: 13 growth stages; CONTAINS…	TCP2	TEOSINTE BRANCHED 1, cycloidea and PCF transcription factor 2	dehydration stress	Negative Regulation of the Expression of Boundary-Specific Genes	10.1105/tpc.106.044792
237	AT4G21750	SS-Subnetwork6	6	MS-	MS-	TF-Subnetwork5	5	Homeobox-leucine zipper family protein / lipid-binding START domain-containing protein	Encodes a homeobox protein similar to GL2. It is expressed in both the apical and basal daughter cells of the zygote as well as their progeny. Expression is detected starting the two-celled stage of embryo development and is later restricted to the outermost, epidermal cell layer from its inception. Its promoter is highly modular with each region contributing to specific aspects of the gene's spa…	MERISTEM LAYER 1 (ATML1); FUNCTIONS IN: sequence-specific DNA binding, DNA binding, sequence-specific DNA binding transcription factor activity; INVOLVED IN: epidermal cell differentiation, regulation of transcription, DNA-dependent, cotyledon development; LOCATED IN: nucleus; EXPRESSED IN: 29 plant structures; EXPRESSED DURING: 14 growth stages; CONTAINS InterPro DOMAIN/s: Homeobox, conserved si…	ATML1	MERISTEM LAYER 1	dehydration stress	---	---
238	AT4G22950	SS-Subnetwork6	6	MS-	MS-	TF-Subnetwork5	5	AGAMOUS-like 19	MADS-box protein AGL19	AGAMOUS-like 19 (AGL19); CONTAINS InterPro DOMAIN/s: Transcription factor, MADS-box (InterPro:IPR002100), Transcription factor, K-box (InterPro:IPR002487); BEST Arabidopsis thaliana protein match is: AGAMOUS-like 14 (TAIR:AT4G11880.1); Has 7291 Blast hits to 7288 proteins in 921 species: Archae - 2; Bacteria - 15; Metazoa - 646; Fungi - 323; Plants - 6182; Viruses - 0; Other Eukaryotes - 123 (sou…	GL19	---	dehydration stress	Regulations on the Low-Temperature-Induced Floral Transition	10.1155/2012/757801
239	AT4G24150	SS-Subnetwork6	6	MS-	MS-	TF-Subnetwork5	5	growth-regulating factor 8	Growth regulating factor encoding transcription activator. One of the nine members of a GRF gene family, containing nuclear targeting domain. Involved in leaf development and expressed in shoot and flower.	growth-regulating factor 8 (GRF8); FUNCTIONS IN: transcription activator activity; INVOLVED IN: leaf development; LOCATED IN: nucleus, chloroplast envelope; EXPRESSED IN: 9 plant structures; EXPRESSED DURING: 6 growth stages; CONTAINS InterPro DOMAIN/s: Glutamine-Leucine-Glutamine, QLQ (InterPro:IPR014978), WRC (InterPro:IPR014977); BEST Arabidopsis thaliana protein match is: growth-regulating fa…	GRF8	growth-regulating factor 8	dehydration stress	Functional compensation of primary and secondary metabolites	10.1093/molbev/msq204
240	AT4G32730	SS-Subnetwork6	6	MS-	MS-	TF-Subnetwork5	5	Homeodomain-like protein	Encodes a putative c-myb-like transcription factor with three MYB repeats.	PC-MYB1; CONTAINS InterPro DOMAIN/s: SANT, DNA-binding (InterPro:IPR001005), Myb, DNA-binding (InterPro:IPR014778), Homeodomain-like (InterPro:IPR009057), Homeodomain-related (InterPro:IPR012287), Myb transcription factor (InterPro:IPR015495), HTH transcriptional regulator, Myb-type, DNA-binding (InterPro:IPR017930); BEST Arabidopsis thaliana protein match is: myb domain protein 3r-4 (TAIR:AT5G11…	PC-MYB1	---	dehydration stress	positively regulate cytokinesis	10.1242/dev.02801
241	AT5G06250	SS-Subnetwork6	6	MS-	MS-	TF-Subnetwork5	5	AP2/B3-like transcriptional factor family protein	---	AP2/B3-like transcriptional factor family protein; CONTAINS InterPro DOMAIN/s: Transcriptional factor B3 (InterPro:IPR003340); BEST Arabidopsis thaliana protein match is: AP2/B3-like transcriptional factor family protein (TAIR:AT3G11580.1); Has 30201 Blast hits to 17322 proteins in 780 species: Archae - 12; Bacteria - 1396; Metazoa - 17338; Fungi - 3422; Plants - 5037; Viruses - 0; Other Eukaryot…	---	---	dehydration stress	---	---
242	AT5G06510	SS-Subnetwork6	6	MS-	MS-	TF-Subnetwork5	5	nuclear factor Y, subunit A10	---	nuclear factor Y, subunit A10 (NF-YA10); FUNCTIONS IN: sequence-specific DNA binding transcription factor activity; INVOLVED IN: regulation of transcription, DNA-dependent; LOCATED IN: CCAAT-binding factor complex, nucleus; EXPRESSED IN: stem, vascular tissue, embryo, leaf whorl, seed; EXPRESSED DURING: F mature embryo stage, E expanded cotyledon stage, D bilateral stage; CONTAINS InterPro DOMAIN…	NF-YA10	nuclear factor Y, subunit A10	dehydration stress	dehydration stress memory genes in Arabidopsis thaliana	10.1186/1471-2229-13-229
243	AT5G07060	SS-Subnetwork6	6	MS-	MS-	TF-Subnetwork5	5	CCCH-type zinc fingerfamily protein with RNA-binding domain	---	CCCH-type zinc fingerfamily protein with RNA-binding domain; FUNCTIONS IN: RNA binding, zinc ion binding, nucleic acid binding; INVOLVED IN: biological_process unknown; LOCATED IN: cellular_component unknown; EXPRESSED IN: stem, sepal, flower; EXPRESSED DURING: petal differentiation and expansion stage; CONTAINS InterPro DOMAIN/s: Zinc finger, CCCH-type (InterPro:IPR000571), RNA recognition motif…	MAC5C	MOS4-associated complex subunit 5C	dehydration stress	---	---
244	AT5G48250	SS-Subnetwork6	6	MS-	MS-	TF-Subnetwork5	5	B-box type zinc finger protein with CCT domain	---	B-box type zinc finger protein with CCT domain; FUNCTIONS IN: sequence-specific DNA binding transcription factor activity, zinc ion binding; LOCATED IN: plasma membrane; EXPRESSED IN: 23 plant structures; EXPRESSED DURING: 13 growth stages; CONTAINS InterPro DOMAIN/s: CCT domain (InterPro:IPR010402), Zinc finger, B-box (InterPro:IPR000315); BEST Arabidopsis thaliana protein match is: CONSTANS-lik…	---	---	dehydration stress	dehydration stress memory genes in Arabidopsis thaliana	10.1186/1471-2229-13-229
245	AT5G62470	SS-Subnetwork6	6	MS-	MS-	TF-Subnetwork5	5	myb domain protein 96	Encodes a R2R3 type Myb transcription factor whose expression is strongly induced by abscisic acid. Mediates abscisic acid signaling during drought stress response.	myb domain protein 96 (MYB96); CONTAINS InterPro DOMAIN/s: SANT, DNA-binding (InterPro:IPR001005), Homeodomain-like (InterPro:IPR009057), Myb, DNA-binding (InterPro:IPR014778), HTH transcriptional regulator, Myb-type, DNA-binding (InterPro:IPR017930), Homeodomain-related (InterPro:IPR012287), Myb transcription factor (InterPro:IPR015495); BEST Arabidopsis thaliana protein match is: myb domain pro…	MYBCOV1	---	dehydration stress	freezing and drought stress	10.1093/jxb/ert040
246	AT3G45260	SS-Subnetwork6	6	MS-	MS-	TF-	---	C2H2-like zinc finger protein	---	C2H2-like zinc finger protein; FUNCTIONS IN: sequence-specific DNA binding transcription factor activity, zinc ion binding, nucleic acid binding; INVOLVED IN: regulation of transcription; LOCATED IN: intracellular; EXPRESSED IN: 13 plant structures; EXPRESSED DURING: 9 growth stages; CONTAINS InterPro DOMAIN/s: Zinc finger, C2H2-like (InterPro:IPR015880), Zinc finger, C2H2-type (InterPro:IPR00708…	---	---	dehydration stress	---	---
247	AT4G32800	SS-Subnetwork6	6	MS-	MS-	TF-	---	Integrase-type DNA-binding superfamily protein	encodes a member of the DREB subfamily A-4 of ERF/AP2 transcription factor family. The protein contains one AP2 domain. There are 17 members in this subfamily including TINY.	Integrase-type DNA-binding superfamily protein; FUNCTIONS IN: DNA binding, sequence-specific DNA binding transcription factor activity; INVOLVED IN: regulation of transcription, DNA-dependent; LOCATED IN: nucleus; EXPRESSED IN: 10 plant structures; EXPRESSED DURING: 7 growth stages; CONTAINS InterPro DOMAIN/s: DNA-binding, integrase-type (InterPro:IPR016177), Pathogenesis-related transcriptional …	---	---	dehydration stress	dehydration stress memory genes in Arabidopsis thaliana	10.1186/1471-2229-13-229
248	AT1G09540	SS-Subnetwork7	7	MS-Subnetwork26	26	TF-Subnetwork9	9	myb domain protein 61	Encodes putative transcription factor. Mutants lack of mucilage extrusion from the seeds during imbibition. Reduced quantities of mucilage are deposited during the development of the seed coat epidermis in myb61 mutants. Expressed in guard cells,loss of function mutations show an increase in stomatal pore opening suggesting a role in ABA independent regulation of stomatal pore size.	myb domain protein 61 (MYB61); CONTAINS InterPro DOMAIN/s: SANT, DNA-binding (InterPro:IPR001005), Homeodomain-like (InterPro:IPR009057), Myb, DNA-binding (InterPro:IPR014778), HTH transcriptional regulator, Myb-type, DNA-binding (InterPro:IPR017930), Homeodomain-related (InterPro:IPR012287), Myb transcription factor (InterPro:IPR015495); BEST Arabidopsis thaliana protein match is: myb domain pro…	MYB61	myb domain protein 61	Root development	ABA independent regulation of stomatal pore size	10.1016/j.cub.2005.06.041
249	AT1G26960	SS-Subnetwork7	7	MS-Subnetwork26	26	TF-Subnetwork9	9	homeobox protein 23	Encodes a homeodomain leucine zipper class I (HD-Zip I) protein.	homeobox protein 23 (AtHB23); FUNCTIONS IN: DNA binding, sequence-specific DNA binding transcription factor activity; INVOLVED IN: response to gibberellin stimulus, regulation of transcription, DNA-dependent; LOCATED IN: nucleus; EXPRESSED IN: 24 plant structures; EXPRESSED DURING: 13 growth stages; CONTAINS InterPro DOMAIN/s: Homeobox, conserved site (InterPro:IPR017970), Homeobox (InterPro:IPR0…	HB23	homeobox protein 23	Root development	negative developmental roles in stem elongation	10.1093/jxb/erv302
250	AT1G64530	SS-Subnetwork7	7	MS-Subnetwork26	26	TF-Subnetwork9	9	Plant regulator RWP-RK family protein	---	Plant regulator RWP-RK family protein; CONTAINS InterPro DOMAIN/s: Octicosapeptide/Phox/Bem1p (InterPro:IPR000270), Plant regulator RWP-RK (InterPro:IPR003035); BEST Arabidopsis thaliana protein match is: NIN like protein 7 (TAIR:AT4G24020.1); Has 703 Blast hits to 646 proteins in 50 species: Archae - 0; Bacteria - 2; Metazoa - 50; Fungi - 0; Plants - 585; Viruses - 0; Other Eukaryotes - 66 (sour…	---	---	Root development	---	---
251	AT3G01220	SS-Subnetwork7	7	MS-Subnetwork26	26	TF-Subnetwork9	9	homeobox protein 20	Encodes a homeodomain leucine zipper class I (HD-Zip I) protein. Expressed during seed germination in the micropylar endosperm and in the root cap, and increases ABA sensitivity and seed dormancy when mutated.	homeobox protein 20 (HB20); FUNCTIONS IN: DNA binding, sequence-specific DNA binding transcription factor activity; INVOLVED IN: response to auxin stimulus, regulation of transcription, DNA-dependent; LOCATED IN: nucleus; EXPRESSED IN: 11 plant structures; EXPRESSED DURING: E expanded cotyledon stage; CONTAINS InterPro DOMAIN/s: Homeobox, conserved site (InterPro:IPR017970), Homeobox (InterPro:IP…	HB20	homeobox protein 20	Root development	Expressed in the root cap	10.1111/j.1365-313X.2009.04088.x
252	AT3G49930	SS-Subnetwork7	7	MS-Subnetwork26	26	TF-Subnetwork9	9	C2H2 and C2HC zinc fingers superfamily protein	---	C2H2 and C2HC zinc fingers superfamily protein; FUNCTIONS IN: sequence-specific DNA binding transcription factor activity, zinc ion binding, nucleic acid binding; INVOLVED IN: regulation of transcription; LOCATED IN: intracellular; EXPRESSED IN: 15 plant structures; EXPRESSED DURING: 9 growth stages; CONTAINS InterPro DOMAIN/s: Zinc finger, C2H2-like (InterPro:IPR015880), Zinc finger, C2H2-type (…	---	---	Root development	---	---
253	AT4G00150	SS-Subnetwork7	7	MS-Subnetwork26	26	TF-Subnetwork9	9	GRAS family transcription factor	---	HAIRY MERISTEM 3 (HAM3); FUNCTIONS IN: sequence-specific DNA binding transcription factor activity; INVOLVED IN: regulation of transcription; LOCATED IN: chloroplast; EXPRESSED IN: 22 plant structures; EXPRESSED DURING: 13 growth stages; CONTAINS InterPro DOMAIN/s: Transcription factor GRAS (InterPro:IPR005202); BEST Arabidopsis thaliana protein match is: GRAS family transcription factor (TAIR:AT…	LOM3	LOST MERISTEMS 3	Root development	Maintenance of Root Indeterminacy	10.1104/pp.110.168757
254	AT5G13910	SS-Subnetwork7	7	MS-Subnetwork26	26	TF-Subnetwork9	9	Integrase-type DNA-binding superfamily protein	Encodes a member of the ERF (ethylene response factor) subfamily B-1 of ERF/AP2 transcription factor family (LEAFY PETIOLE). The protein contains one AP2 domain. There are 15 members in this subfamily including ATERF-3, ATERF-4, ATERF-7, and LEAFY PETIOLE. Acts as a positive regulator of gibberellic acid-induced germination.	LEAFY PETIOLE (LEP); CONTAINS InterPro DOMAIN/s: DNA-binding, integrase-type (InterPro:IPR016177), Pathogenesis-related transcriptional factor/ERF, DNA-binding (InterPro:IPR001471); BEST Arabidopsis thaliana protein match is: Integrase-type DNA-binding superfamily protein (TAIR:AT1G28160.1); Has 1807 Blast hits to 1807 proteins in 277 species: Archae - 0; Bacteria - 0; Metazoa - 736; Fungi - 347;…	LEP	LEAFY PETIOLE	Root development	leaf petiole	https://www.ncbi.nlm.nih.gov/pubmed/11044410?dopt=Abstract
255	AT5G15150	SS-Subnetwork7	7	MS-Subnetwork26	26	TF-Subnetwork9	9	homeobox 3	homeobox-containing gene with an unusual feature: a leucine zipper motif adjacent to the carboxyl-terminal of the homeodomain structure. This gene is expressed primarily in the cortex of the root and the stem.	homeobox 3 (HB-3); FUNCTIONS IN: sequence-specific DNA binding, DNA binding, sequence-specific DNA binding transcription factor activity; INVOLVED IN: regulation of transcription, DNA-dependent, regulation of transcription; LOCATED IN: nucleus; EXPRESSED IN: 18 plant structures; EXPRESSED DURING: 4 anthesis, F mature embryo stage, petal differentiation and expansion stage, E expanded cotyledon st…	HB-3	homeobox 3	Root development	expressed primarily in the cortex of the root	10.1073/pnas.0510607103
256	AT2G39900	SS-Subnetwork7	7	MS-Subnetwork26	26	TF-	---	GATA type zinc finger transcription factor family protein	---	GATA type zinc finger transcription factor family protein; FUNCTIONS IN: zinc ion binding; INVOLVED IN: biological_process unknown; LOCATED IN: cellular_component unknown; EXPRESSED IN: 22 plant structures; EXPRESSED DURING: 15 growth stages; CONTAINS InterPro DOMAIN/s: Zinc finger, LIM-type (InterPro:IPR001781), Zinc finger, RING-type (InterPro:IPR001841); BEST Arabidopsis thaliana protein match…	WLIM2a	WLIM2a	Root development	Regulates actin cytoskeleton organization.	10.1105/tpc.110.075960
257	AT5G26660	SS-Subnetwork7	7	MS-	MS-	TF-Subnetwork9	9	myb domain protein 86	a MYB gene encodes a transcriptional repressor of the C4H gene which is involved in the biosynthesis of sinapate esters.	myb domain protein 86 (MYB86); CONTAINS InterPro DOMAIN/s: SANT, DNA-binding (InterPro:IPR001005), Homeodomain-like (InterPro:IPR009057), Myb, DNA-binding (InterPro:IPR014778), HTH transcriptional regulator, Myb-type, DNA-binding (InterPro:IPR017930), Homeodomain-related (InterPro:IPR012287), Myb transcription factor (InterPro:IPR015495); BEST Arabidopsis thaliana protein match is: myb domain pro…	MYB86	myb domain protein 86	Root development	---
259	AT1G34670	SS-Subnetwork8	8	MS-	MS-	TF-Subnetwork8	8	myb domain protein 93	Member of the R2R3 factor gene family.	myb domain protein 93 (MYB93); CONTAINS InterPro DOMAIN/s: SANT, DNA-binding (InterPro:IPR001005), Homeodomain-like (InterPro:IPR009057), Myb, DNA-binding (InterPro:IPR014778), HTH transcriptional regulator, Myb-type, DNA-binding (InterPro:IPR017930), Homeodomain-related (InterPro:IPR012287), Myb transcription factor (InterPro:IPR015495); BEST Arabidopsis thaliana protein match is: myb domain pro…	MYB93	myb domain protein 93	Lateral root development	negative regulator of lateral root development	10.1111/nph.12879
260	AT1G56010	SS-Subnetwork8	8	MS-	MS-	TF-Subnetwork8	8	NAC domain containing protein 1	Encodes a transcription factor involved in shoot apical meristem formation and auxin-mediated lateral root formation. The gene is thought not to be involved in stress responses (NaCl, auxins, ethylene). NAC1 (NAC1)	NAC domain containing protein 1 (NAC1); CONTAINS InterPro DOMAIN/s: No apical meristem (NAM) protein (InterPro:IPR003441); BEST Arabidopsis thaliana protein match is: NAC (No Apical Meristem) domain transcriptional regulator superfamily protein (TAIR:AT3G12977.1); Has 2928 Blast hits to 2921 proteins in 75 species: Archae - 0; Bacteria - 0; Metazoa - 0; Fungi - 0; Plants - 2928; Viruses - 0; Othe…	NAC1	NAC domain containing protein 1	Lateral root development	lateral root development	10.1186/1471-2229-12-220
261	AT1G64000	SS-Subnetwork8	8	MS-	MS-	TF-Subnetwork8	8	WRKY DNA-binding protein 56	member of WRKY Transcription Factor; Group II-c	WRKY DNA-binding protein 56 (WRKY56); CONTAINS InterPro DOMAIN/s: DNA-binding WRKY (InterPro:IPR003657); BEST Arabidopsis thaliana protein match is: WRKY DNA-binding protein 24 (TAIR:AT5G41570.1); Has 3510 Blast hits to 3053 proteins in 190 species: Archae - 0; Bacteria - 0; Metazoa - 0; Fungi - 0; Plants - 3491; Viruses - 0; Other Eukaryotes - 19 (source: NCBI BLink).	WRKY56	WRKY DNA-binding protein 56	Lateral root development	stress related	10.1007/s00425-007-0586-z
262	AT1G68880	SS-Subnetwork8	8	MS-	MS-	TF-Subnetwork8	8	basic leucine-zipper 8	---	basic leucine-zipper 8 (bZIP); FUNCTIONS IN: DNA binding, sequence-specific DNA binding transcription factor activity; INVOLVED IN: regulation of transcription, DNA-dependent; LOCATED IN: chloroplast; EXPRESSED IN: root, leaf; EXPRESSED DURING: LP.04 four leaves visible; CONTAINS InterPro DOMAIN/s: Basic-leucine zipper (bZIP) transcription factor (InterPro:IPR004827), bZIP transcription factor, b…	bZIP	basic leucine-zipper 8	Lateral root development	root- and shoot-specific genes	10.1111/j.1365-313X.2004.02051.x
263	AT2G01430	SS-Subnetwork8	8	MS-	MS-	TF-Subnetwork8	8	homeobox-leucine zipper protein 17	---	homeobox-leucine zipper protein 17 (HB17); FUNCTIONS IN: sequence-specific DNA binding transcription factor activity; INVOLVED IN: regulation of transcription, DNA-dependent, regulation of transcription; LOCATED IN: nucleus; CONTAINS InterPro DOMAIN/s: Homeobox, conserved site (InterPro:IPR017970), Homeobox (InterPro:IPR001356), Homeodomain-like (InterPro:IPR009057), Leucine zipper, homeobox-asso…	HB17	homeobox-leucine zipper protein 17	Lateral root development	related to leaf and root growth	10.1105/tpc.106.041319
264	AT2G31180	SS-Subnetwork8	8	MS-	MS-	TF-Subnetwork8	8	myb domain protein 14	Member of the R2R3 factor gene family.	myb domain protein 14 (MYB14); CONTAINS InterPro DOMAIN/s: SANT, DNA-binding (InterPro:IPR001005), Homeodomain-like (InterPro:IPR009057), Myb, DNA-binding (InterPro:IPR014778), HTH transcriptional regulator, Myb-type, DNA-binding (InterPro:IPR017930), Homeodomain-related (InterPro:IPR012287), Myb transcription factor (InterPro:IPR015495); BEST Arabidopsis thaliana protein match is: myb domain pro…	MYB14AT	---	Lateral root development	Regulates cold tolerance	10.1007/s11105-012-0481-z
265	AT2G41690	SS-Subnetwork8	8	MS-	MS-	TF-Subnetwork8	8	heat shock transcription factor B3	member of Heat Stress Transcription Factor (Hsf) family	heat shock transcription factor B3 (HSFB3); FUNCTIONS IN: DNA binding, sequence-specific DNA binding transcription factor activity; INVOLVED IN: response to cadmium ion; LOCATED IN: nucleus; EXPRESSED IN: inflorescence meristem, leaf whorl, flower, cultured cell; EXPRESSED DURING: 4 anthesis, petal differentiation and expansion stage; CONTAINS InterPro DOMAIN/s: Winged helix-turn-helix transcript…	HSFB3	heat shock transcription factor B3	Lateral root development	heat shock	10.1111/j.1365-3040.2012.02533.x
266	AT2G46130	SS-Subnetwork8	8	MS-	MS-	TF-Subnetwork8	8	WRKY DNA-binding protein 43	member of WRKY Transcription Factor; Group II-c	WRKY DNA-binding protein 43 (WRKY43); CONTAINS InterPro DOMAIN/s: DNA-binding WRKY (InterPro:IPR003657); BEST Arabidopsis thaliana protein match is: WRKY DNA-binding protein 24 (TAIR:AT5G41570.1); Has 3313 Blast hits to 2875 proteins in 188 species: Archae - 0; Bacteria - 0; Metazoa - 0; Fungi - 0; Plants - 3301; Viruses - 0; Other Eukaryotes - 12 (source: NCBI BLink).	WRKY43	WRKY DNA-binding protein 43	Lateral root development	stress related	10.1104/pp.104.047019
267	AT3G09290	SS-Subnetwork8	8	MS-	MS-	TF-Subnetwork8	8	telomerase activator1	encodes activation factor TAC1 which mediates telomerase activity	telomerase activator1 (TAC1); FUNCTIONS IN: transcription activator activity, zinc ion binding, sequence-specific DNA binding transcription factor activity, nucleic acid binding; INVOLVED IN: regulation of transcription; LOCATED IN: intracellular; CONTAINS InterPro DOMAIN/s: Zinc finger, C2H2-like (InterPro:IPR015880), Zinc finger, C2H2-type (InterPro:IPR007087); BEST Arabidopsis thaliana protein…	TAC1	telomerase activator1	Lateral root development	root- and shoot-specific genes	10.1111/j.1365-313X.2004.02051.x
268	AT3G18400	SS-Subnetwork8	8	MS-	MS-	TF-Subnetwork8	8	NAC domain containing protein 58	---	NAC domain containing protein 58 (NAC058); FUNCTIONS IN: sequence-specific DNA binding transcription factor activity; INVOLVED IN: multicellular organismal development, regulation of transcription; LOCATED IN: cellular_component unknown; EXPRESSED IN: hypocotyl, root, flower; EXPRESSED DURING: petal differentiation and expansion stage; CONTAINS InterPro DOMAIN/s: No apical meristem (NAM) protein …	NAC058	NAC domain containing protein 58	Lateral root development	---	NAC domain containing protein 58
269	AT4G08150	SS-Subnetwork8	8	MS-	MS-	TF-Subnetwork8	8	KNOTTED-like from Arabidopsis thaliana	A member of class I knotted1-like homeobox gene family (together with KNAT2). Similar to the knotted1 (kn1) homeobox gene of maize. Normally expressed in the peripheral and rib zone of shoot apical meristem but not in the leaf primordia. It is also expressed in the fourth floral whorl, in the region that would become style, particularly in the cell surrounding the transmitting tissue. No expressi…	KNOTTED-like from Arabidopsis thaliana (KNAT1); CONTAINS InterPro DOMAIN/s: KNOX2 (InterPro:IPR005541), ELK (InterPro:IPR005539), Homeobox (InterPro:IPR001356), Homeobox, conserved site (InterPro:IPR017970), KNOX1 (InterPro:IPR005540), Homeodomain-like (InterPro:IPR009057), Homeodomain-related (InterPro:IPR012287); BEST Arabidopsis thaliana protein match is: KNOX/ELK homeobox transcription factor…	KNAT1	KNOTTED-like from Arabidopsis thaliana	Lateral root development	Meristem and organ primordia development	10.1371/journal.pgen.1005479
270	AT5G07680	SS-Subnetwork8	8	MS-	MS-	TF-Subnetwork8	8	NAC domain containing protein 80	---	NAC domain containing protein 80 (NAC080); FUNCTIONS IN: sequence-specific DNA binding transcription factor activity; INVOLVED IN: multicellular organismal development, regulation of transcription; LOCATED IN: cellular_component unknown; EXPRESSED IN: 12 plant structures; EXPRESSED DURING: LP.04 four leaves visible, 4 anthesis, C globular stage, petal differentiation and expansion stage; CONTAINS…	NAC080	NAC domain containing protein 80	Lateral root development	Root development	24642706
271	AT5G25160	SS-Subnetwork8	8	MS-	MS-	TF-Subnetwork8	8	zinc finger protein 3	Encodes a zinc finger protein containing only a single zinc finger.	zinc finger protein 3 (ZFP3); FUNCTIONS IN: sequence-specific DNA binding transcription factor activity, zinc ion binding, nucleic acid binding; INVOLVED IN: regulation of transcription; LOCATED IN: intracellular; EXPRESSED IN: shoot apex, hypocotyl, root, flower; EXPRESSED DURING: petal differentiation and expansion stage; CONTAINS InterPro DOMAIN/s: Zinc finger, C2H2-type (InterPro:IPR007087); …	ZFP3	zinc finger protein 3	Lateral root development	Interferes with ABA and light signaling	10.1104/pp.113.234294
272	AT5G61430	SS-Subnetwork8	8	MS-	MS-	TF-Subnetwork8	8	NAC domain containing protein 100	---	NAC domain containing protein 100 (NAC100); FUNCTIONS IN: sequence-specific DNA binding transcription factor activity; INVOLVED IN: multicellular organismal development, regulation of transcription; LOCATED IN: cellular_component unknown; EXPRESSED IN: 9 plant structures; EXPRESSED DURING: LP.04 four leaves visible, 4 anthesis, petal differentiation and expansion stage; CONTAINS InterPro DOMAIN/s…	NAC100	NAC domain containing protein 100	Lateral root development	Lateral root development	10.1105/tpc.105.030841
273	AT5G66630	SS-Subnetwork8	8	MS-	MS-	TF-Subnetwork8	8	DA1-related protein 5	---	DA1-related protein 5 (DAR5); FUNCTIONS IN: zinc ion binding, ATP binding; INVOLVED IN: apoptosis; EXPRESSED IN: 12 plant structures; EXPRESSED DURING: LP.04 four leaves visible, 4 anthesis, petal differentiation and expansion stage; CONTAINS InterPro DOMAIN/s: Zinc finger, LIM-type (InterPro:IPR001781), NB-ARC (InterPro:IPR002182), Powdery mildew resistance protein, RPW8 domain (InterPro:IPR0088…	DAR5	DA1-related protein 5	Lateral root development	Control of final seed and organ size	10.1101/gad.463608
258	AT2G24430	SS-Subnetwork8	8	MS-Subnetwork13	13	TF-	---	NAC domain containing protein 38	---	Arabidopsis NAC domain containing protein 39 (ANAC039); FUNCTIONS IN: sequence-specific DNA binding transcription factor activity; INVOLVED IN: multicellular organismal development, regulation of transcription; LOCATED IN: cellular_component unknown; EXPRESSED IN: stem, hypocotyl, root, leaf; EXPRESSED DURING: LP.04 four leaves visible, LP.02 two leaves visible; CONTAINS InterPro DOMAIN/s: No api…	NAC038	NAC domain containing protein 38	Lateral root development	---	---
274	AT1G13300	SS-Subnetwork8	8	MS-	MS-	TF-Subnetwork27	27	myb-like transcription factor family protein	Overexpression confers hypersensitivity to low phosphate-elicited inhibition of primary root growth.	HYPERSENSITIVITY TO LOW PI-ELICITED PRIMARY ROOT SHORTENING 1 (HRS1); CONTAINS InterPro DOMAIN/s: Homeodomain-like (InterPro:IPR009057), Myb, DNA-binding (InterPro:IPR014778), HTH transcriptional regulator, Myb-type, DNA-binding (InterPro:IPR017930), Myb-like DNA-binding domain, SHAQKYF class (InterPro:IPR006447), Homeodomain-related (InterPro:IPR012287); BEST Arabidopsis thaliana protein match i…	HRS1	HYPERSENSITIVITY TO LOW PI-ELICITED PRIMARY ROOT SHORTENING 1	Lateral root development	integrates nitrate and phosphate signals at the Arabidopsis root tip	10.1038/ncomms7274
275	AT1G51070	SS-Subnetwork8	8	MS-	MS-	TF-Subnetwork27	27	basic helix-loop-helix (bHLH) DNA-binding superfamily protein	---	basic Helix-Loop-Helix 115 (bHLH115); FUNCTIONS IN: DNA binding, sequence-specific DNA binding transcription factor activity; INVOLVED IN: regulation of transcription; LOCATED IN: nucleus; EXPRESSED IN: 22 plant structures; EXPRESSED DURING: 13 growth stages; CONTAINS InterPro DOMAIN/s: Helix-loop-helix DNA-binding domain (InterPro:IPR001092), Helix-loop-helix DNA-binding (InterPro:IPR011598); BE…	bHLH115	basic Helix-Loop-Helix 115	Lateral root development	Response to Iron Deficiency in Arabidopsis Roots	10.1105/tpc.110.074096
276	AT1G67030	SS-Subnetwork8	8	MS-	MS-	TF-Subnetwork27	27	zinc finger protein 6	Encodes a zinc finger protein containing only a single zinc finger.	zinc finger protein 6 (ZFP6); FUNCTIONS IN: sequence-specific DNA binding transcription factor activity, zinc ion binding, nucleic acid binding; INVOLVED IN: regulation of transcription; LOCATED IN: cytosolic ribosome; EXPRESSED IN: 7 plant structures; EXPRESSED DURING: 4 anthesis, petal differentiation and expansion stage; CONTAINS InterPro DOMAIN/s: Zinc finger, C2H2-like (InterPro:IPR015880), …	ZFP6	zinc finger protein 6	Lateral root development	regulates trichome initiation	10.1111/nph.12211
277	AT3G48920	SS-Subnetwork8	8	MS-	MS-	TF-Subnetwork27	27	myb domain protein 45	Member of the R2R3 factor gene family.	myb domain protein 45 (MYB45); CONTAINS InterPro DOMAIN/s: SANT, DNA-binding (InterPro:IPR001005), Homeodomain-like (InterPro:IPR009057), Myb, DNA-binding (InterPro:IPR014778), HTH transcriptional regulator, Myb-type, DNA-binding (InterPro:IPR017930), Homeodomain-related (InterPro:IPR012287), Myb transcription factor (InterPro:IPR015495); BEST Arabidopsis thaliana protein match is: myb domain pro…	MYB45	myb domain protein 45	Lateral root development	Stress related	10.1371/journal.pone.0098477
278	AT4G01720	SS-Subnetwork8	8	MS-	MS-	TF-Subnetwork27	27	WRKY family transcription factor	member of WRKY Transcription Factor; Group II-b	WRKY47; CONTAINS InterPro DOMAIN/s: DNA-binding WRKY (InterPro:IPR003657); BEST Arabidopsis thaliana protein match is: WRKY family transcription factor (TAIR:AT4G04450.1); Has 3605 Blast hits to 3148 proteins in 215 species: Archae - 2; Bacteria - 4; Metazoa - 47; Fungi - 10; Plants - 3482; Viruses - 0; Other Eukaryotes - 60 (source: NCBI BLink).	WRKY47	---	Lateral root development	Regulates the Switch between Stem Cells and Transit-Amplifying Cells	10.1105/tpc.15.00452
279	AT4G22070	SS-Subnetwork8	8	MS-	MS-	TF-Subnetwork27	27	WRKY DNA-binding protein 31	member of WRKY Transcription Factor; Group II-b	WRKY DNA-binding protein 31 (WRKY31); CONTAINS InterPro DOMAIN/s: DNA-binding WRKY (InterPro:IPR003657); BEST Arabidopsis thaliana protein match is: WRKY family transcription factor (TAIR:AT4G04450.1); Has 30201 Blast hits to 17322 proteins in 780 species: Archae - 12; Bacteria - 1396; Metazoa - 17338; Fungi - 3422; Plants - 5037; Viruses - 0; Other Eukaryotes - 2996 (source: NCBI BLink).	WRKY31	WRKY DNA-binding protein 31	Lateral root development	Controlling cell proliferation and development	10.1007/s11103-009-9577-8
280	AT5G22890	SS-Subnetwork8	8	MS-	MS-	TF-Subnetwork27	27	C2H2 and C2HC zinc fingers superfamily protein	---	C2H2 and C2HC zinc fingers superfamily protein; FUNCTIONS IN: sequence-specific DNA binding transcription factor activity; INVOLVED IN: response to chitin, regulation of transcription; LOCATED IN: intracellular; EXPRESSED IN: root; CONTAINS InterPro DOMAIN/s: Zinc finger, C2H2-like (InterPro:IPR015880), Zinc finger, C2H2-type (InterPro:IPR007087); BEST Arabidopsis thaliana protein match is: C2H2 …	---	---	Lateral root development	Regulates the Switch between Stem Cells and Transit-Amplifying Cells	10.1105/tpc.15.00452
281	AT5G65210	SS-Subnetwork8	8	MS-	MS-	TF-Subnetwork27	27	bZIP transcription factor family protein	Encodes TGA1, a redox-controlled regulator of systemic acquired resistance. TGA1 targets the activation sequence-1 (as-1) element of the promoter region of defense proteins. TGA1 are S-nitrosylated.	TGA1; CONTAINS InterPro DOMAIN/s: Basic-leucine zipper (bZIP) transcription factor (InterPro:IPR004827), bZIP transcription factor, bZIP-1 (InterPro:IPR011616); BEST Arabidopsis thaliana protein match is: TGACG motif-binding factor 4 (TAIR:AT5G10030.2); Has 674 Blast hits to 672 proteins in 50 species: Archae - 0; Bacteria - 0; Metazoa - 2; Fungi - 0; Plants - 649; Viruses - 0; Other Eukaryotes -…	TGA1	---	Lateral root development	regulator of systemic acquired resistance.	---
282	AT1G69310	SS-Subnetwork8	8	MS-	MS-	TF-	---	WRKY DNA-binding protein 57	member of WRKY Transcription Factor; Group II-c	WRKY DNA-binding protein 57 (WRKY57); CONTAINS InterPro DOMAIN/s: DNA-binding WRKY (InterPro:IPR003657); BEST Arabidopsis thaliana protein match is: WRKY DNA-binding protein 48 (TAIR:AT5G49520.1); Has 35333 Blast hits to 34131 proteins in 2444 species: Archae - 798; Bacteria - 22429; Metazoa - 974; Fungi - 991; Plants - 531; Viruses - 0; Other Eukaryotes - 9610 (source: NCBI BLink).	WRKY57	WRKY DNA-binding protein 57	Lateral root development	Confers Drought Tolerance in Arabidopsis	10.1093/mp/sss080
287	AT1G76900	SS-Subnetwork9	9	MS-	MS-	TF-Subnetwork13	13	tubby like protein 1	Member of TLP family	tubby like protein 1 (TLP1); CONTAINS InterPro DOMAIN/s: F-box domain, cyclin-like (InterPro:IPR001810), Tubby, C-terminal, conserved site (InterPro:IPR018066), Tubby, C-terminal (InterPro:IPR000007); BEST Arabidopsis thaliana protein match is: tubby like protein 10 (TAIR:AT1G25280.1); Has 1520 Blast hits to 1117 proteins in 153 species: Archae - 0; Bacteria - 107; Metazoa - 432; Fungi - 112; Pla…	TLP1	tubby like protein 1	Root development and differentiation	root quiescent center	10.1105/tpc.105.031724
288	AT2G22850	SS-Subnetwork9	9	MS-	MS-	TF-Subnetwork13	13	basic leucine-zipper 6	---	basic leucine-zipper 6 (bZIP6); FUNCTIONS IN: DNA binding, sequence-specific DNA binding transcription factor activity; INVOLVED IN: regulation of transcription, DNA-dependent; LOCATED IN: nucleus; EXPRESSED IN: 24 plant structures; EXPRESSED DURING: 12 growth stages; CONTAINS InterPro DOMAIN/s: Basic-leucine zipper (bZIP) transcription factor (InterPro:IPR004827), bZIP transcription factor, bZIP…	bZIP6	basic leucine-zipper 6	Root development and differentiation	---	---
289	AT2G34600	SS-Subnetwork9	9	MS-	MS-	TF-Subnetwork13	13	jasmonate-zim-domain protein 7	---	jasmonate-zim-domain protein 7 (JAZ7); CONTAINS InterPro DOMAIN/s: Tify (InterPro:IPR010399); BEST Arabidopsis thaliana protein match is: jasmonate-zim-domain protein 8 (TAIR:AT1G30135.1); Has 38 Blast hits to 38 proteins in 7 species: Archae - 0; Bacteria - 0; Metazoa - 0; Fungi - 0; Plants - 38; Viruses - 0; Other Eukaryotes - 0 (source: NCBI BLink).	TIFY5B	---	Root development and differentiation	Defense response, response to wounding	10.1111/tpj.12841
290	AT2G38250	SS-Subnetwork9	9	MS-	MS-	TF-Subnetwork13	13	Homeodomain-like superfamily protein	---	Homeodomain-like superfamily protein; FUNCTIONS IN: sequence-specific DNA binding transcription factor activity; INVOLVED IN: regulation of transcription; LOCATED IN: nucleolus; EXPRESSED IN: stamen; EXPRESSED DURING: 4 anthesis, petal differentiation and expansion stage; CONTAINS InterPro DOMAIN/s: SANT, DNA-binding (InterPro:IPR001005), MYB-like (InterPro:IPR017877); BEST Arabidopsis thaliana p…	---	---	Root development and differentiation	---	---
291	AT2G42430	SS-Subnetwork9	9	MS-	MS-	TF-Subnetwork13	13	lateral organ boundaries-domain 16	LOB-domain protein gene LBD16. This gene contains one auxin-responsive element (AuxRE).	lateral organ boundaries-domain 16 (LBD16); CONTAINS InterPro DOMAIN/s: Lateral organ boundaries, LOB (InterPro:IPR004883); BEST Arabidopsis thaliana protein match is: lateral organ boundaries-domain 29 (TAIR:AT3G58190.1); Has 917 Blast hits to 912 proteins in 22 species: Archae - 0; Bacteria - 0; Metazoa - 0; Fungi - 0; Plants - 917; Viruses - 0; Other Eukaryotes - 0 (source: NCBI BLink).	LBD16	lateral organ boundaries-domain 16	Root development and differentiation	---	---
292	AT3G23250	SS-Subnetwork9	9	MS-	MS-	TF-Subnetwork13	13	myb domain protein 15	Member of the R2R3 factor gene family.	myb domain protein 15 (MYB15); CONTAINS InterPro DOMAIN/s: SANT, DNA-binding (InterPro:IPR001005), Homeodomain-like (InterPro:IPR009057), Myb, DNA-binding (InterPro:IPR014778), HTH transcriptional regulator, Myb-type, DNA-binding (InterPro:IPR017930), Homeodomain-related (InterPro:IPR012287), Myb transcription factor (InterPro:IPR015495); BEST Arabidopsis thaliana protein match is: myb domain pro…	MYB15	myb domain protein 15	Root development and differentiation	salt stress responsive	10.1007/s11103-015-0324-z
293	AT3G49690	SS-Subnetwork9	9	MS-	MS-	TF-Subnetwork13	13	myb domain protein 84	Putative homolog of the Blind gene in tomato. Together with RAX1 and RAX3 belong to the class R2R3 MYB genes; encoded by the Myb-like transcription factor MYB84, regulates axillary meristem formation.	myb domain protein 84 (MYB84); CONTAINS InterPro DOMAIN/s: SANT, DNA-binding (InterPro:IPR001005), Homeodomain-like (InterPro:IPR009057), Myb, DNA-binding (InterPro:IPR014778), HTH transcriptional regulator, Myb-type, DNA-binding (InterPro:IPR017930), Homeodomain-related (InterPro:IPR012287), Myb transcription factor (InterPro:IPR015495); BEST Arabidopsis thaliana protein match is: myb domain pro…	RAX3	REGULATOR OF AXILLARY MERISTEMS3	Root development and differentiation	regulates axillary meristem initiation	10.1007/s00425-011-1479-8
294	AT3G58190	SS-Subnetwork9	9	MS-	MS-	TF-Subnetwork13	13	lateral organ boundaries-domain 29	This gene contains two auxin-responsive element (AuxRE).	lateral organ boundaries-domain 29 (LBD29); CONTAINS InterPro DOMAIN/s: Lateral organ boundaries, LOB (InterPro:IPR004883); BEST Arabidopsis thaliana protein match is: Lateral organ boundaries (LOB) domain family protein (TAIR:AT2G42440.1); Has 858 Blast hits to 853 proteins in 21 species: Archae - 0; Bacteria - 0; Metazoa - 0; Fungi - 0; Plants - 858; Viruses - 0; Other Eukaryotes - 0 (source: N…	LBD29	lateral organ boundaries-domain 29	Root development and differentiation	---	---
295	AT3G61850	SS-Subnetwork9	9	MS-	MS-	TF-Subnetwork13	13	Dof-type zinc finger DNA-binding family protein	Zinc finger transcription factor of the Dof family involved in the control of seed germination.	dof affecting germination 1 (DAG1); CONTAINS InterPro DOMAIN/s: Zinc finger, Dof-type (InterPro:IPR003851); BEST Arabidopsis thaliana protein match is: Dof-type zinc finger DNA-binding family protein (TAIR:AT2G46590.2); Has 30201 Blast hits to 17322 proteins in 780 species: Archae - 12; Bacteria - 1396; Metazoa - 17338; Fungi - 3422; Plants - 5037; Viruses - 0; Other Eukaryotes - 2996 (source: NC…	DAG1	dof affecting germination 1	Root development and differentiation	copper transport	10.1186/s12870-014-0231-5
296	AT3G62240	SS-Subnetwork9	9	MS-	MS-	TF-Subnetwork13	13	RING/U-box superfamily protein	---	RING/U-box superfamily protein; FUNCTIONS IN: zinc ion binding; LOCATED IN: intracellular; EXPRESSED IN: 23 plant structures; EXPRESSED DURING: 15 growth stages; CONTAINS InterPro DOMAIN/s: Zinc finger, C2H2-like (InterPro:IPR015880), Zinc finger, RING-type (InterPro:IPR001841), Zinc finger, C2H2-type (InterPro:IPR007087); BEST Arabidopsis thaliana protein match is: zinc ion binding;nucleic acid …	---	---	Root development and differentiation	---	---
297	AT4G29230	SS-Subnetwork9	9	MS-	MS-	TF-Subnetwork13	13	NAC domain containing protein 75	---	NAC domain containing protein 75 (NAC075); FUNCTIONS IN: sequence-specific DNA binding transcription factor activity; INVOLVED IN: multicellular organismal development, regulation of transcription; EXPRESSED IN: inflorescence meristem, flower; EXPRESSED DURING: petal differentiation and expansion stage; CONTAINS InterPro DOMAIN/s: No apical meristem (NAM) protein (InterPro:IPR003441); BEST Arabid…	NAC075	NAC domain containing protein 75	Root development and differentiation	a master switch of xylem vessel differentiation	10.1093/pcp/pcu134
298	AT4G36740	SS-Subnetwork9	9	MS-	MS-	TF-Subnetwork13	13	homeobox protein 40	Encodes a homeodomain leucine zipper class I (HD-Zip I) protein.	homeobox protein 40 (HB40); FUNCTIONS IN: DNA binding, sequence-specific DNA binding transcription factor activity; INVOLVED IN: response to auxin stimulus, regulation of transcription, DNA-dependent; LOCATED IN: nucleus; EXPRESSED IN: ovule, fruit, root, flower; CONTAINS InterPro DOMAIN/s: Homeobox, conserved site (InterPro:IPR017970), Homeobox (InterPro:IPR001356), Helix-turn-helix motif, lambd…	HB40	homeobox protein 40	Root development and differentiation	plays a regulatory role in auxin/cytokinin signaling during root development.	10.1016/j.bbrc.2004.11.014
299	AT4G36990	SS-Subnetwork9	9	MS-	MS-	TF-Subnetwork13	13	heat shock factor 4	encodes a protein whose sequence is similar to heat shock factors that regulate the expression of heat shock proteins. Transcript level is increased in response to heat shock. However, overexpression of this gene did not result in the increase of decrease of heat shock proteins.	heat shock factor 4 (HSF4); FUNCTIONS IN: transcription repressor activity, DNA binding, sequence-specific DNA binding transcription factor activity; INVOLVED IN: response to cyclopentenone, response to heat; LOCATED IN: nucleus; CONTAINS InterPro DOMAIN/s: Winged helix-turn-helix transcription repressor DNA-binding (InterPro:IPR011991), Heat shock factor (HSF)-type, DNA-binding (InterPro:IPR0002…	HSFB1	CLASS B HEAT SHOCK FACTOR B1	Root development and differentiation	---	---
300	AT4G37730	SS-Subnetwork9	9	MS-	MS-	TF-Subnetwork13	13	basic leucine-zipper 7	---	basic leucine-zipper 7 (bZIP7); FUNCTIONS IN: DNA binding, sequence-specific DNA binding transcription factor activity; INVOLVED IN: regulation of transcription, DNA-dependent; EXPRESSED IN: 19 plant structures; EXPRESSED DURING: 7 growth stages; CONTAINS InterPro DOMAIN/s: Basic-leucine zipper (bZIP) transcription factor (InterPro:IPR004827), bZIP transcription factor, bZIP-1 (InterPro:IPR011616…	bZIP7	basic leucine-zipper 7	Root development and differentiation	---	---
301	AT4G37780	SS-Subnetwork9	9	MS-	MS-	TF-Subnetwork13	13	myb domain protein 87	encoded by the Myb-like transcription factor MYB87, regulates axillary meristem formation, expressed throughout the plant. Member of the R2R3 factor gene family.	myb domain protein 87 (MYB87); CONTAINS InterPro DOMAIN/s: SANT, DNA-binding (InterPro:IPR001005), Myb, DNA-binding (InterPro:IPR014778), Homeodomain-like (InterPro:IPR009057), Myb transcription factor (InterPro:IPR015495), HTH transcriptional regulator, Myb-type, DNA-binding (InterPro:IPR017930), Homeodomain-related (InterPro:IPR012287); BEST Arabidopsis thaliana protein match is: myb domain pro…	MYB87	myb domain protein 87	Root development and differentiation	regulator of morphogenesis via cell wall organization	10.1007/s10529-013-1451-8
302	AT5G18560	SS-Subnetwork9	9	MS-	MS-	TF-Subnetwork13	13	Integrase-type DNA-binding superfamily protein	Encodes PUCHI, a member of the ERF (ethylene response factor) subfamily B-1 of ERF/AP2 transcription factor family. The protein contains one AP2 domain. There are 15 members in this subfamily including ATERF-3, ATERF-4, ATERF-7, and leafy petiole. PUCHI is required for morphogenesis in the early lateral root primordium of Arabidopsis. Expressed in early floral meristem (stage 1 to 2). Required fo…	PUCHI; CONTAINS InterPro DOMAIN/s: DNA-binding, integrase-type (InterPro:IPR016177), Pathogenesis-related transcriptional factor/ERF, DNA-binding (InterPro:IPR001471); BEST Arabidopsis thaliana protein match is: Integrase-type DNA-binding superfamily protein (TAIR:AT5G13910.1); Has 5489 Blast hits to 5364 proteins in 246 species: Archae - 0; Bacteria - 0; Metazoa - 1; Fungi - 0; Plants - 5473; Vi…	PUCHI	---	Root development and differentiation	the early lateral root primordium	10.1093/pcp/pct081
303	AT5G46590	SS-Subnetwork9	9	MS-	MS-	TF-Subnetwork13	13	NAC domain containing protein 96	---	NAC domain containing protein 96 (NAC096); FUNCTIONS IN: sequence-specific DNA binding transcription factor activity; INVOLVED IN: multicellular organismal development, regulation of transcription; LOCATED IN: cellular_component unknown; EXPRESSED IN: 9 plant structures; EXPRESSED DURING: 6 growth stages; CONTAINS InterPro DOMAIN/s: No apical meristem (NAM) protein (InterPro:IPR003441); BEST Arab…	NAC096	NAC domain containing protein 96	Root development and differentiation	---	---
304	AT5G49620	SS-Subnetwork9	9	MS-	MS-	TF-Subnetwork13	13	myb domain protein 78	Member of the R2R3 factor gene family.	myb domain protein 78 (MYB78); CONTAINS InterPro DOMAIN/s: SANT, DNA-binding (InterPro:IPR001005), Homeodomain-like (InterPro:IPR009057), Myb, DNA-binding (InterPro:IPR014778), Myb transcription factor (InterPro:IPR015495), Homeodomain-related (InterPro:IPR012287), HTH transcriptional regulator, Myb-type, DNA-binding (InterPro:IPR017930); BEST Arabidopsis thaliana protein match is: myb domain pro…	MYB78	myb domain protein 78	Root development and differentiation	---	---
305	AT5G60200	SS-Subnetwork9	9	MS-	MS-	TF-Subnetwork13	13	TARGET OF MONOPTEROS 6	Encodes a Dof-type transcription factor.	TARGET OF MONOPTEROS 6 (TMO6); CONTAINS InterPro DOMAIN/s: Zinc finger, Dof-type (InterPro:IPR003851); BEST Arabidopsis thaliana protein match is: Dof-type zinc finger DNA-binding family protein (TAIR:AT3G45610.1); Has 30201 Blast hits to 17322 proteins in 780 species: Archae - 12; Bacteria - 1396; Metazoa - 17338; Fungi - 3422; Plants - 5037; Viruses - 0; Other Eukaryotes - 2996 (source: NCBI BL…	TMO6	TARGET OF MONOPTEROS 6	Root development and differentiation	early stages of vascular development	10.1387/ijdb.093006jg
306	AT5G61890	SS-Subnetwork9	9	MS-	MS-	TF-Subnetwork13	13	Integrase-type DNA-binding superfamily protein	encodes a member of the ERF (ethylene response factor) subfamily B-4 of ERF/AP2 transcription factor family. The protein contains one AP2 domain. There are 7 members in this subfamily.	Integrase-type DNA-binding superfamily protein; CONTAINS InterPro DOMAIN/s: DNA-binding, integrase-type (InterPro:IPR016177), Pathogenesis-related transcriptional factor/ERF, DNA-binding (InterPro:IPR001471); BEST Arabidopsis thaliana protein match is: Integrase-type DNA-binding superfamily protein (TAIR:AT5G07310.1); Has 1807 Blast hits to 1807 proteins in 277 species: Archae - 0; Bacteria - 0; …	---	---	Root development and differentiation	---	---
283	AT1G19270	SS-Subnetwork9	9	MS-	MS-	TF-Subnetwork13	13	DA1	---	DA1 (DA1); CONTAINS InterPro DOMAIN/s: Zinc finger, LIM-type (InterPro:IPR001781), Ubiquitin interacting motif (InterPro:IPR003903), Protein of unknown function DUF3633 (InterPro:IPR022087); BEST Arabidopsis thaliana protein match is: LIM domain-containing protein (TAIR:AT4G36860.1); Has 3538 Blast hits to 2617 proteins in 167 species: Archae - 0; Bacteria - 18; Metazoa - 3009; Fungi - 63; Plants…	DA1	DA1	Root development and differentiation	Regulates organ size	10.1105/tpc.114.122663
284	AT1G23380	SS-Subnetwork9	9	MS-	MS-	TF-Subnetwork13	13	KNOTTED1-like homeobox gene 6	homeodomain transcription factor KNAT6, belonging to class I of KN transcription factor family (which also includes KNAT1 and KNAT2). Expression is increased in as and bop1 leaf mutants.	KNOTTED1-like homeobox gene 6 (KNAT6); FUNCTIONS IN: DNA binding, transcription activator activity, sequence-specific DNA binding transcription factor activity; INVOLVED IN: meristem maintenance; LOCATED IN: nucleus; EXPRESSED IN: 10 plant structures; EXPRESSED DURING: 4 anthesis, F mature embryo stage, petal differentiation and expansion stage, E expanded cotyledon stage, D bilateral stage; CONT…	KNAT6S	---	Root development and differentiation	---	---
285	AT1G70920	SS-Subnetwork9	9	MS-	MS-	TF-Subnetwork13	13	homeobox-leucine zipper protein 18	---	homeobox-leucine zipper protein 18 (HB18); FUNCTIONS IN: DNA binding, sequence-specific DNA binding transcription factor activity; INVOLVED IN: regulation of transcription, DNA-dependent, regulation of transcription; LOCATED IN: nucleus, chloroplast; EXPRESSED IN: hypocotyl, root, flower; EXPRESSED DURING: 4 anthesis; CONTAINS InterPro DOMAIN/s: Homeobox, conserved site (InterPro:IPR017970), Home…	HB18	homeobox-leucine zipper protein 18	Root development and differentiation	---	---
286	AT1G71450	SS-Subnetwork9	9	MS-	MS-	TF-Subnetwork13	13	Integrase-type DNA-binding superfamily protein	encodes a member of the DREB subfamily A-4 of ERF/AP2 transcription factor family. The protein contains one AP2 domain. There are 17 members in this subfamily including TINY.	Integrase-type DNA-binding superfamily protein; FUNCTIONS IN: DNA binding, sequence-specific DNA binding transcription factor activity; INVOLVED IN: regulation of transcription, DNA-dependent; LOCATED IN: nucleus; EXPRESSED IN: root; CONTAINS InterPro DOMAIN/s: DNA-binding, integrase-type (InterPro:IPR016177), Pathogenesis-related transcriptional factor/ERF, DNA-binding (InterPro:IPR001471); BEST…	---	---	Root development and differentiation
307	AT4G24060	SS-Subnetwork9	9	MS-	MS-	TF-	---	Dof-type zinc finger DNA-binding family protein	---	Dof-type zinc finger DNA-binding family protein; CONTAINS InterPro DOMAIN/s: Zinc finger, Dof-type (InterPro:IPR003851); BEST Arabidopsis thaliana protein match is: Dof-type zinc finger DNA-binding family protein (TAIR:AT1G64620.1); Has 30201 Blast hits to 17322 proteins in 780 species: Archae - 12; Bacteria - 1396; Metazoa - 17338; Fungi - 3422; Plants - 5037; Viruses - 0; Other Eukaryotes - 299…	---	---	Root development and differentiation	---	---
308	AT1G04240	SS-Subnetwork10	10	MS-	MS-	TF-Subnetwork16	16	AUX/IAA transcriptional regulator family protein	SHY2/IAA3 regulates multiple auxin responses in roots. It is induced rapidly by IAA, and has been shown to be phosphorylated by oat phytochrome A in vitro.	SHORT HYPOCOTYL 2 (SHY2); FUNCTIONS IN: sequence-specific DNA binding transcription factor activity; INVOLVED IN: response to auxin stimulus, response to cyclopentenone, response to brassinosteroid stimulus; LOCATED IN: nucleus; EXPRESSED IN: 22 plant structures; EXPRESSED DURING: 13 growth stages; CONTAINS InterPro DOMAIN/s: Aux/IAA-ARF-dimerisation (InterPro:IPR011525), AUX/IAA protein (InterPr…	SHY2	SHORT HYPOCOTYL 2	Vascular development in roots	Enhances Root Length and Biomass	10.1093/pcp/pcw126
309	AT1G04550	SS-Subnetwork10	10	MS-	MS-	TF-Subnetwork16	16	AUX/IAA transcriptional regulator family protein	IAA12/BDL plays a role in auxin-mediated processes of apical-basal patterning in the embryo. bdl mutants lack a primary root meristem	indole-3-acetic acid inducible 12 (IAA12); FUNCTIONS IN: transcription repressor activity, sequence-specific DNA binding transcription factor activity; INVOLVED IN: xylem and phloem pattern formation, response to auxin stimulus, embryonic pattern specification, root development; LOCATED IN: nucleus; EXPRESSED IN: 22 plant structures; EXPRESSED DURING: 13 growth stages; CONTAINS InterPro DOMAIN/s:…	IAA12	indole-3-acetic acid inducible 12	Vascular development in roots	apical-basal patterning	10.1111/tpj.13108
310	AT1G07640	SS-Subnetwork10	10	MS-	MS-	TF-Subnetwork16	16	Dof-type zinc finger DNA-binding family protein	A member of the DOF transcription factors. Prominently expressed in the phloem of leaves and other organs. Expression is induced by wounding, MeJA and insect feeding. Upregulates glucosinolate biosynthesis.	OBP2; CONTAINS InterPro DOMAIN/s: Zinc finger, Dof-type (InterPro:IPR003851); BEST Arabidopsis thaliana protein match is: Dof-type zinc finger DNA-binding family protein (TAIR:AT2G28810.1); Has 35333 Blast hits to 34131 proteins in 2444 species: Archae - 798; Bacteria - 22429; Metazoa - 974; Fungi - 991; Plants - 531; Viruses - 0; Other Eukaryotes - 9610 (source: NCBI BLink).	OBP2	---	Vascular development in roots	Growth and salicylic acid-response	10.1046/j.1365-313x.2000.00678.x
311	AT1G28520	SS-Subnetwork10	10	MS-	MS-	TF-Subnetwork16	16	vascular plant one zinc finger protein	---	vascular plant one zinc finger protein (VOZ1); FUNCTIONS IN: transcription activator activity; INVOLVED IN: biological_process unknown; LOCATED IN: cellular_component unknown; EXPRESSED IN: 22 plant structures; EXPRESSED DURING: 8 growth stages; BEST Arabidopsis thaliana protein match is: vascular plant one zinc finger protein 2 (TAIR:AT2G42400.1); Has 77 Blast hits to 70 proteins in 13 species: …	VOZ1	vascular plant one zinc finger protein	Vascular development in roots	cell growth and organ development	10.1093/treephys/tpr028
312	AT1G30490	SS-Subnetwork10	10	MS-	MS-	TF-Subnetwork16	16	Homeobox-leucine zipper family protein / lipid-binding START domain-containing protein	Dominant PHV mutations cause transformation of abaxial leaf fates into adaxial leaf fates. Has overlapping functions with PHABULOSA, REVOLUTA and CORONA/ATHB15 in patterning the apical portion of the embryo. Encodes a member of HD-Zip family which contains homeodomain-leucine zipper domains and domain similar to a mammalian sterol binding domain.	PHAVOLUTA (PHV); CONTAINS InterPro DOMAIN/s: Homeobox (InterPro:IPR001356), Homeodomain-like (InterPro:IPR009057), Lipid-binding START (InterPro:IPR002913), MEKHLA (InterPro:IPR013978), Homeodomain-related (InterPro:IPR012287); BEST Arabidopsis thaliana protein match is: Homeobox-leucine zipper family protein / lipid-binding START domain-containing protein (TAIR:AT2G34710.1); Has 3472 Blast hits …	PHV	PHAVOLUTA	Vascular development in roots	meristem initiation	10.1242/dev.092833
313	AT1G52150	SS-Subnetwork10	10	MS-	MS-	TF-Subnetwork16	16	Homeobox-leucine zipper family protein / lipid-binding START domain-containing protein	Member of the class III HD-ZIP protein family. Contains homeodomain and leucine zipper domain. Critical for vascular development and negatively regulates vascular cell differentiation.	ATHB-15; CONTAINS InterPro DOMAIN/s: Homeobox (InterPro:IPR001356), Homeodomain-like (InterPro:IPR009057), Lipid-binding START (InterPro:IPR002913), MEKHLA (InterPro:IPR013978), Homeodomain-related (InterPro:IPR012287); BEST Arabidopsis thaliana protein match is: homeobox gene 8 (TAIR:AT4G32880.1); Has 3126 Blast hits to 3055 proteins in 249 species: Archae - 0; Bacteria - 0; Metazoa - 767; Fungi…	ICU4	INCURVATA 4	Vascular development in roots	control different aspects of cytokinin-regulated development	10.1104/pp.15.01556
314	AT1G79430	SS-Subnetwork10	10	MS-	MS-	TF-Subnetwork16	16	Homeodomain-like superfamily protein	Encodes gene product that is required for several aspects of phloem development in the root: (1) the specific divisions organizing the phloem pole, (2) sieve element differentiation and (3) the expression of a companion-specific gene. Mutant has a defect in the organization of phloem poles in the root. apl seedlings have a short, determinate root with only occasional lateral branches.	ALTERED PHLOEM DEVELOPMENT (APL); CONTAINS InterPro DOMAIN/s: Myb, DNA-binding (InterPro:IPR014778), Homeodomain-like (InterPro:IPR009057), Myb-like DNA-binding domain, SHAQKYF class (InterPro:IPR006447), Homeodomain-related (InterPro:IPR012287), HTH transcriptional regulator, Myb-type, DNA-binding (InterPro:IPR017930); BEST Arabidopsis thaliana protein match is: Homeodomain-like superfamily prot…	WDY	WOODY	Vascular development in roots	Vascular pattern in Arabidopsis root	10.1038/nature02100
315	AT2G03500	SS-Subnetwork10	10	MS-	MS-	TF-Subnetwork16	16	Homeodomain-like superfamily protein	---	Homeodomain-like superfamily protein; CONTAINS InterPro DOMAIN/s: Homeodomain-like (InterPro:IPR009057), Myb, DNA-binding (InterPro:IPR014778), HTH transcriptional regulator, Myb-type, DNA-binding (InterPro:IPR017930), Myb-like DNA-binding domain, SHAQKYF class (InterPro:IPR006447), Homeodomain-related (InterPro:IPR012287); BEST Arabidopsis thaliana protein match is: myb-like transcription factor…	---	---	Vascular development in roots	Floowing response to environmental cues	10.1016/j.devcel.2014.07.004
316	AT2G28810	SS-Subnetwork10	10	MS-	MS-	TF-Subnetwork16	16	Dof-type zinc finger DNA-binding family protein	---	Dof-type zinc finger DNA-binding family protein; CONTAINS InterPro DOMAIN/s: Zinc finger, Dof-type (InterPro:IPR003851); BEST Arabidopsis thaliana protein match is: Dof-type zinc finger DNA-binding family protein (TAIR:AT1G07640.2).	---	---	Vascular development in roots	mediating the heat stress response	10.1111/pce.12756
317	AT2G44940	SS-Subnetwork10	10	MS-	MS-	TF-Subnetwork16	16	Integrase-type DNA-binding superfamily protein	encodes a member of the DREB subfamily A-4 of ERF/AP2 transcription factor family. The protein contains one AP2 domain. There are 17 members in this subfamily including TINY.	Integrase-type DNA-binding superfamily protein; FUNCTIONS IN: DNA binding, sequence-specific DNA binding transcription factor activity; INVOLVED IN: regulation of transcription, DNA-dependent; LOCATED IN: nucleus, chloroplast; EXPRESSED IN: 22 plant structures; EXPRESSED DURING: 13 growth stages; CONTAINS InterPro DOMAIN/s: DNA-binding, integrase-type (InterPro:IPR016177), Pathogenesis-related tr…	---	---	Vascular development in roots	maintenance of meristem integrity ( seed germination, meristem and flower development)	10.1007/s11103-016-0439-x (10.1104/pp.16.00193)
318	AT3G16500	SS-Subnetwork10	10	MS-	MS-	TF-Subnetwork16	16	phytochrome-associated protein 1	phytochrome-associated protein 1 (PAP1)	phytochrome-associated protein 1 (PAP1); FUNCTIONS IN: sequence-specific DNA binding transcription factor activity; INVOLVED IN: response to auxin stimulus; LOCATED IN: nucleus; EXPRESSED IN: 22 plant structures; EXPRESSED DURING: 13 growth stages; CONTAINS InterPro DOMAIN/s: Aux/IAA-ARF-dimerisation (InterPro:IPR011525), AUX/IAA protein (InterPro:IPR003311); BEST Arabidopsis thaliana protein mat…	PAP1	phytochrome-associated protein 1	Vascular development in roots	may be involved in vascular patterning	10.1111/j.1365-313X.2008.03742.x
319	AT3G25710	SS-Subnetwork10	10	MS-	MS-	TF-Subnetwork16	16	basic helix-loop-helix 32	Encodes a basic helixÒloopÒhelix transcription factor that is expressed in the hypophysis-adjacent embryo cells, and is required and partially sufficient for MP-dependent root initiation. Involved in response to phosphate starvation. Negative regulator of root hair development, anthocyanin formation and Pi content.	basic helix-loop-helix 32 (BHLH32); CONTAINS InterPro DOMAIN/s: Helix-loop-helix DNA-binding domain (InterPro:IPR001092), Helix-loop-helix DNA-binding (InterPro:IPR011598); BEST Arabidopsis thaliana protein match is: basic helix-loop-helix (bHLH) DNA-binding superfamily protein (TAIR:AT1G68810.1); Has 2800 Blast hits to 2795 proteins in 201 species: Archae - 0; Bacteria - 0; Metazoa - 397; Fungi …	TMO5	TARGET OF MONOPTEROS 5	Vascular development in roots	Vascular Cell Proliferation	10.1016/j.devcel.2015.10.022
320	AT3G47620	SS-Subnetwork10	10	MS-	MS-	TF-Subnetwork16	16	TEOSINTE BRANCHED, cycloidea and PCF (TCP) 14	Encodes a transcription factor AtTCP14 that regulates seed germination. AtTCP14 shows elevated expression level just prior to germination. AtTCP14 is predominantly expressed in the vascular tissue of the embryo, and affects gene expression in radicles in a non-cell-autonomous manner.	TEOSINTE BRANCHED, cycloidea and PCF (TCP) 14 (TCP14); CONTAINS InterPro DOMAIN/s: Transcription factor, TCP (InterPro:IPR005333), Transcription factor TCP subgroup (InterPro:IPR017887); BEST Arabidopsis thaliana protein match is: TCP family transcription factor (TAIR:AT1G58100.1); Has 1158 Blast hits to 1082 proteins in 149 species: Archae - 2; Bacteria - 69; Metazoa - 397; Fungi - 50; Plants - …	TCP14	TEOSINTE BRANCHED, cycloidea and PCF (TCP) 14	Vascular development in roots	regulates seed germination	10.1111/tpj.12992
321	AT3G51950	SS-Subnetwork10	10	MS-	MS-	TF-Subnetwork16	16	Zinc finger (CCCH-type) family protein / RNA recognition motif (RRM)-containing protein	---	Zinc finger (CCCH-type) family protein / RNA recognition motif (RRM)-containing protein; FUNCTIONS IN: RNA binding, nucleotide binding, zinc ion binding, nucleic acid binding; INVOLVED IN: biological_process unknown; LOCATED IN: cellular_component unknown; EXPRESSED IN: 23 plant structures; EXPRESSED DURING: 13 growth stages; CONTAINS InterPro DOMAIN/s: Zinc finger, CCCH-type (InterPro:IPR000571)…	---	---	Vascular development in roots	---	---
322	AT4G29080	SS-Subnetwork10	10	MS-	MS-	TF-Subnetwork16	16	phytochrome-associated protein 2	phytochrome-associated protein 2 (PAP2)	phytochrome-associated protein 2 (PAP2); FUNCTIONS IN: sequence-specific DNA binding transcription factor activity; INVOLVED IN: response to auxin stimulus, regulation of translation; LOCATED IN: intracellular, nucleus; EXPRESSED IN: 22 plant structures; EXPRESSED DURING: 13 growth stages; CONTAINS InterPro DOMAIN/s: Aux/IAA-ARF-dimerisation (InterPro:IPR011525), AUX/IAA protein (InterPro:IPR0033…	PAP2	phytochrome-associated protein 2	Vascular development in roots	response to auxin	10.​1105/​tpc.​105.​
323	AT5G60450	SS-Subnetwork10	10	MS-	MS-	TF-Subnetwork16	16	auxin response factor 4	Encodes a member of the ARF family of transcription factors which mediate auxin responses. ARF4 appears to have redundant function with ETT(ARF3) in specifying abaxial cell identity.	auxin response factor 4 (ARF4); FUNCTIONS IN: sequence-specific DNA binding transcription factor activity; INVOLVED IN: vegetative phase change, regulation of transcription, DNA-dependent, abaxial cell fate specification; LOCATED IN: nucleus; EXPRESSED IN: 25 plant structures; EXPRESSED DURING: 12 growth stages; CONTAINS InterPro DOMAIN/s: Aux/IAA-ARF-dimerisation (InterPro:IPR011525), Transcript…	ARF4	auxin response factor 4	Vascular development in roots	mediate auxin responses	10.1016/j.plaphy.2016.03.018
324	AT5G60690	SS-Subnetwork10	10	MS-	MS-	TF-Subnetwork16	16	Homeobox-leucine zipper family protein / lipid-binding START domain-containing protein	REVOLUTA regulates meristem initiation at lateral positions. a member of a small homeodomain-leucine zipper family. Has overlapping functions with PHAVOLUTA and PHABULOSA.	REVOLUTA (REV); CONTAINS InterPro DOMAIN/s: Homeobox (InterPro:IPR001356), Homeodomain-like (InterPro:IPR009057), Lipid-binding START (InterPro:IPR002913), MEKHLA (InterPro:IPR013978), Homeodomain-related (InterPro:IPR012287); BEST Arabidopsis thaliana protein match is: Homeobox-leucine zipper family protein / lipid-binding START domain-containing protein (TAIR:AT2G34710.1); Has 1807 Blast hits t…	REV	REVOLUTA	Vascular development in roots	regulates meristem initiation at lateral positions	10.1242/dev.092833
325	AT5G62940	SS-Subnetwork10	10	MS-	MS-	TF-Subnetwork16	16	Dof-type zinc finger DNA-binding family protein	HCA2 induces the formation of interfascicular cambium and regulates vascular tissue development in the aerial parts of the plant. Evidence from both gain of function and dominant negative alleles.	HIGH CAMBIAL ACTIVITY2 (HCA2); CONTAINS InterPro DOMAIN/s: Zinc finger, Dof-type (InterPro:IPR003851); BEST Arabidopsis thaliana protein match is: TARGET OF MONOPTEROS 6 (TAIR:AT5G60200.1); Has 1915 Blast hits to 1778 proteins in 135 species: Archae - 0; Bacteria - 49; Metazoa - 135; Fungi - 61; Plants - 1116; Viruses - 0; Other Eukaryotes - 554 (source: NCBI BLink).	HCA2	HIGH CAMBIAL ACTIVITY2	Vascular development in roots	regulates vascular tissue development	10.1105/tpc.108.064139
326	AT3G04030	SS-Subnetwork10	10	MS-	MS-	TF-Subnetwork21	21	Homeodomain-like superfamily protein	---	Homeodomain-like superfamily protein; FUNCTIONS IN: sequence-specific DNA binding transcription factor activity; INVOLVED IN: regulation of transcription; EXPRESSED IN: 9 plant structures; EXPRESSED DURING: 4 anthesis, 4 leaf senescence stage, petal differentiation and expansion stage; CONTAINS InterPro DOMAIN/s: Homeodomain-like (InterPro:IPR009057), Myb, DNA-binding (InterPro:IPR014778), Myb-li…	---	---	Vascular development in roots	The xylem and Phloem transcriptomes	10.1104/pp.105.060202
327	AT3G11280	SS-Subnetwork10	10	MS-	MS-	TF-Subnetwork21	21	Duplicated homeodomain-like superfamily protein	Putative transcription factors interacting with the gene product of VHA-B1 (vacuolar ATPase subunit B1; as shown through yeast two-hybrid assay).	Duplicated homeodomain-like superfamily protein; CONTAINS InterPro DOMAIN/s: Molecular chaperone, heat shock protein, Hsp40, DnaJ (InterPro:IPR015609), SANT, eukarya (InterPro:IPR017884), Myb-like DNA-binding domain, SHAQKYF class (InterPro:IPR006447), SANT, DNA-binding (InterPro:IPR001005), Myb, DNA-binding (InterPro:IPR014778), Homeodomain-like (InterPro:IPR009057), HTH transcriptional regulato…	---	---	Vascular development in roots	Early Gibberellin Signaling	10.1105/tpc.107.054999
328	AT3G54390	SS-Subnetwork10	10	MS-	MS-	TF-Subnetwork21	21	sequence-specific DNA binding transcription factors	---	sequence-specific DNA binding transcription factors; FUNCTIONS IN: sequence-specific DNA binding transcription factor activity; INVOLVED IN: regulation of transcription; LOCATED IN: cellular_component unknown; EXPRESSED IN: 20 plant structures; EXPRESSED DURING: 9 growth stages; BEST Arabidopsis thaliana protein match is: aspartate/glutamate/uridylate kinase family protein (TAIR:AT3G10030.1); Has…	---	---	Vascular development in roots	---	---
329	AT1G12630	SS-Subnetwork11	11	MS-	MS-	TF-Subnetwork22	22	Integrase-type DNA-binding superfamily protein	encodes a member of the DREB subfamily A-4 of ERF/AP2 transcription factor family. The protein contains one AP2 domain. There are 17 members in this subfamily including TINY.	Integrase-type DNA-binding superfamily protein; FUNCTIONS IN: DNA binding, transcription activator activity, sequence-specific DNA binding transcription factor activity; INVOLVED IN: regulation of transcription, DNA-dependent; LOCATED IN: nucleus; CONTAINS InterPro DOMAIN/s: DNA-binding, integrase-type (InterPro:IPR016177), Pathogenesis-related transcriptional factor/ERF, DNA-binding (InterPro:IP…	---	---	---	---	---
330	AT1G13290	SS-Subnetwork11	11	MS-	MS-	TF-Subnetwork22	22	C2H2-like zinc finger protein	Encodes a putative zinc finger protein (C2H2 family, type IIIA, subclass A1d) that has a WIP domain. Seedlings with mutations in DOT5 have a misaligned venation defect in their leaves and cotyledons. Additional developmental abnormalities, such as elongated petioles and aberrant phyllotaxy suggest that DOT5 is required for normal shoot and root development.	DEFECTIVELY ORGANIZED TRIBUTARIES 5 (DOT5); CONTAINS InterPro DOMAIN/s: Zinc finger, C2H2-like (InterPro:IPR015880), Zinc finger, C2H2-type (InterPro:IPR007087); BEST Arabidopsis thaliana protein match is: C2H2-type zinc finger family protein (TAIR:AT3G57670.1); Has 7460 Blast hits to 6100 proteins in 157 species: Archae - 0; Bacteria - 0; Metazoa - 6553; Fungi - 59; Plants - 690; Viruses - 0; Ot…	WIP6	WIP domain protein 6	---	---	---
331	AT1G15360	SS-Subnetwork11	11	MS-	MS-	TF-Subnetwork22	22	Integrase-type DNA-binding superfamily protein	Encodes a member of the ERF (ethylene response factor) subfamily B-6 of ERF/AP2 transcription factor family. The protein contains one AP2 domain. There are 12 members in this subfamily including RAP2.11. This gene is involved in wax biosynthesis. Over-expression of the gene results in glossy leaf phenotype and increased drought tolerance. Two closely related genes, AT5G25390 and AT5G11190 have si…	SHINE 1 (SHN1); CONTAINS InterPro DOMAIN/s: DNA-binding, integrase-type (InterPro:IPR016177), Pathogenesis-related transcriptional factor/ERF, DNA-binding (InterPro:IPR001471); BEST Arabidopsis thaliana protein match is: Integrase-type DNA-binding superfamily protein (TAIR:AT5G25390.2); Has 5918 Blast hits to 5765 proteins in 265 species: Archae - 0; Bacteria - 6; Metazoa - 9; Fungi - 23; Plants …	WIN1	WAX INDUCER 1	---	---	---
332	AT1G23420	SS-Subnetwork11	11	MS-	MS-	TF-Subnetwork22	22	Plant-specific transcription factor YABBY family protein	Essential for formation and asymmetric growth of the ovule outer integument. Member of the YABBY protein family of putative transcription factors that contain apparent Cys(2)-Cys(2) zinc-finger domains and regions of similarity to the high mobility group (HMG) transcription factors. INO may be required for polarity determination in the central part of the ovule.	INNER NO OUTER (INO); CONTAINS InterPro DOMAIN/s: High mobility group, superfamily (InterPro:IPR009071), YABBY protein (InterPro:IPR006780); BEST Arabidopsis thaliana protein match is: plant-specific transcription factor YABBY family protein (TAIR:AT2G26580.2); Has 465 Blast hits to 458 proteins in 128 species: Archae - 0; Bacteria - 0; Metazoa - 0; Fungi - 4; Plants - 444; Viruses - 0; Other Euk…	INO	INNER NO OUTER	---	---	---
333	AT1G26780	SS-Subnetwork11	11	MS-	MS-	TF-Subnetwork22	22	myb domain protein 117	Encodes LOF1 (LATERAL ORGAN FUSION1), a MYB-domain transcription factor expressed in organ boundaries. Functions in boundary specification, meristem initiation and maintenance, and organ patterning. Also see LOF2 (At1g69560).	myb domain protein 117 (MYB117); CONTAINS InterPro DOMAIN/s: SANT, DNA-binding (InterPro:IPR001005), Homeodomain-like (InterPro:IPR009057), Myb, DNA-binding (InterPro:IPR014778), HTH transcriptional regulator, Myb-type, DNA-binding (InterPro:IPR017930), Homeodomain-related (InterPro:IPR012287), Myb transcription factor (InterPro:IPR015495); BEST Arabidopsis thaliana protein match is: myb domain p…	MYB117	myb domain protein 117	---	---	---
334	AT1G43640	SS-Subnetwork11	11	MS-	MS-	TF-Subnetwork22	22	tubby like protein 5	Member of TLP family	tubby like protein 5 (TLP5); CONTAINS InterPro DOMAIN/s: F-box domain, cyclin-like (InterPro:IPR001810), Tubby, C-terminal, conserved site (InterPro:IPR018066), Tubby, C-terminal (InterPro:IPR000007); BEST Arabidopsis thaliana protein match is: tubby like protein 1 (TAIR:AT1G76900.2); Has 930 Blast hits to 929 proteins in 116 species: Archae - 0; Bacteria - 0; Metazoa - 348; Fungi - 19; Plants - …	TLP5	tubby like protein 5	---	plant stem cell activity	10.1242/dev.110148
335	AT1G55580	SS-Subnetwork11	11	MS-	MS-	TF-Subnetwork22	22	GRAS family transcription factor	Encodes a member of the GRAS family of putative transcriptional regulators. It is involved in the initiation of axillary meristems during both the vegetative and reproductive growth phases and functions upstream of REV and AXR1 in the regulation of shoot branching.	Lateral Suppressor (LAS); FUNCTIONS IN: sequence-specific DNA binding transcription factor activity; INVOLVED IN: secondary shoot formation, regulation of transcription; LOCATED IN: chloroplast; EXPRESSED IN: 8 plant structures; EXPRESSED DURING: petal differentiation and expansion stage, E expanded cotyledon stage, D bilateral stage; CONTAINS InterPro DOMAIN/s: Transcription factor GRAS (InterPr…	SCL18	SCARECROW-LIKE 18	---	Regulate Root Cap Maturation	10.1105/tpc.109.072272
336	AT1G60040	SS-Subnetwork11	11	MS-	MS-	TF-Subnetwork22	22	AGAMOUS-like 49	---	AGAMOUS-like 49 (AGL49); FUNCTIONS IN: sequence-specific DNA binding transcription factor activity; INVOLVED IN: regulation of transcription, DNA-dependent; LOCATED IN: nucleus; EXPRESSED IN: central cell, male gametophyte, pedicel, pollen tube; EXPRESSED DURING: M germinated pollen stage; CONTAINS InterPro DOMAIN/s: Transcription factor, MADS-box (InterPro:IPR002100); BEST Arabidopsis thaliana p…	AGL49	AGAMOUS-like 49	---	dedifferentiation of mature somatic cells	10.1038/nplants.2015.89
337	AT1G61110	SS-Subnetwork11	11	MS-	MS-	TF-Subnetwork22	22	NAC domain containing protein 25	---	NAC domain containing protein 25 (NAC025); FUNCTIONS IN: sequence-specific DNA binding transcription factor activity; INVOLVED IN: multicellular organismal development, regulation of transcription; LOCATED IN: cellular_component unknown; EXPRESSED IN: 6 plant structures; EXPRESSED DURING: 4 anthesis, petal differentiation and expansion stage; CONTAINS InterPro DOMAIN/s: No apical meristem (NAM) p…	NAC025	NAC domain containing protein 25	---	Control of embryonic meristem initiation	10.1242/dev.074492
338	AT1G69560	SS-Subnetwork11	11	MS-	MS-	TF-Subnetwork22	22	myb domain protein 105	Encodes LOF2 (LATERAL ORGAN FUSION2), a MYB-domain transcription factor expressed in organ boundaries. Functions in boundary specification, meristem initiation and maintenance, and organ patterning. Also see LOF1 (At1g26780).	myb domain protein 105 (MYB105); CONTAINS InterPro DOMAIN/s: SANT, DNA-binding (InterPro:IPR001005), Homeodomain-like (InterPro:IPR009057), Myb, DNA-binding (InterPro:IPR014778), HTH transcriptional regulator, Myb-type, DNA-binding (InterPro:IPR017930), Homeodomain-related (InterPro:IPR012287), Myb transcription factor (InterPro:IPR015495); BEST Arabidopsis thaliana protein match is: myb domain p…	MYB105	myb domain protein 105	---	---	---
339	AT2G17950	SS-Subnetwork11	11	MS-	MS-	TF-Subnetwork22	22	Homeodomain-like superfamily protein	Homeobox gene controlling the stem cell pool. Expressed in the stem cell organizing center of meristems. Required to keep the stem cells in an undifferentiated state. Regulation of WUS transcription is a central checkpoint in stem cell control. The size of the WUS expression domain controls the size of the stem cell population through WUS indirectly activating the expression of CLAVATA3 (CLV3) in…	WUSCHEL (WUS); CONTAINS InterPro DOMAIN/s: Homeobox (InterPro:IPR001356), Homeodomain-like (InterPro:IPR009057); BEST Arabidopsis thaliana protein match is: WUSCHEL related homeobox 1 (TAIR:AT3G18010.1); Has 617 Blast hits to 617 proteins in 63 species: Archae - 0; Bacteria - 0; Metazoa - 29; Fungi - 2; Plants - 575; Viruses - 0; Other Eukaryotes - 11 (source: NCBI BLink).	WUS1	WUSCHEL 1	---	root cap	10.1242/dev.142331
340	AT2G24840	SS-Subnetwork11	11	MS-	MS-	TF-Subnetwork22	22	AGAMOUS-like 61	Encodes a member of the Agamous-like family of transcription factors. Localized to the nucleus in the central cell and endosperm of the female gametophyte. Loss of function mutations show reduced female fertility. Fifty percent of ovules have defective central cells with abnormal morphology and patterns of gene expression. Upon fertilization 50% of seeds abort. Using yeast two hybrid assays AGL61…	AGAMOUS-like 61 (AGL61); CONTAINS InterPro DOMAIN/s: Transcription factor, MADS-box (InterPro:IPR002100); BEST Arabidopsis thaliana protein match is: AGAMOUS-like 62 (TAIR:AT5G60440.1); Has 5781 Blast hits to 5781 proteins in 683 species: Archae - 0; Bacteria - 0; Metazoa - 624; Fungi - 302; Plants - 4788; Viruses - 0; Other Eukaryotes - 67 (source: NCBI BLink).	DIA	DIANA	---	---	---
341	AT2G26950	SS-Subnetwork11	11	MS-	MS-	TF-Subnetwork22	22	myb domain protein 104	Member of the R2R3 factor gene family.	myb domain protein 104 (MYB104); CONTAINS InterPro DOMAIN/s: SANT, DNA-binding (InterPro:IPR001005), Homeodomain-like (InterPro:IPR009057), Myb, DNA-binding (InterPro:IPR014778), Myb transcription factor (InterPro:IPR015495), Homeodomain-related (InterPro:IPR012287), HTH transcriptional regulator, Myb-type, DNA-binding (InterPro:IPR017930); BEST Arabidopsis thaliana protein match is: myb domain p…	MYB104	myb domain protein 104	---	---	---
342	AT2G26960	SS-Subnetwork11	11	MS-	MS-	TF-Subnetwork22	22	myb domain protein 81	Member of the R2R3 factor gene family.	myb domain protein 81 (MYB81); FUNCTIONS IN: DNA binding, sequence-specific DNA binding transcription factor activity; INVOLVED IN: regulation of transcription, DNA-dependent, regulation of transcription; CONTAINS InterPro DOMAIN/s: SANT, DNA-binding (InterPro:IPR001005), Homeodomain-like (InterPro:IPR009057), Myb, DNA-binding (InterPro:IPR014778), HTH transcriptional regulator, Myb-type, DNA-bin…	MYB81	myb domain protein 81	---	root development	10.1371/journal.pgen.1002446
343	AT2G34440	SS-Subnetwork11	11	MS-	MS-	TF-Subnetwork22	22	AGAMOUS-like 29	---	AGAMOUS-like 29 (AGL29); FUNCTIONS IN: sequence-specific DNA binding transcription factor activity; INVOLVED IN: regulation of transcription, DNA-dependent; LOCATED IN: nucleus; EXPRESSED IN: male gametophyte, flower, pollen tube, endosperm; EXPRESSED DURING: L mature pollen stage, M germinated pollen stage, 4 anthesis; CONTAINS InterPro DOMAIN/s: Transcription factor, MADS-box (InterPro:IPR00210…	AGL29	AGAMOUS-like 29	---	SAM	10.1007/s00425-013-1844-x
344	AT2G34880	SS-Subnetwork11	11	MS-	MS-	TF-Subnetwork22	22	Transcription factor jumonji (jmj) family protein / zinc finger (C5HC2 type) family protein	---	maternal effect embryo arrest 27 (MEE27); FUNCTIONS IN: sequence-specific DNA binding transcription factor activity; INVOLVED IN: embryo development ending in seed dormancy, regulation of transcription, pollen development; LOCATED IN: nucleus; EXPRESSED IN: sperm cell; CONTAINS InterPro DOMAIN/s: Transcription factor jumonji/aspartyl beta-hydroxylase (InterPro:IPR003347), FY-rich, C-terminal (Int…	PKDM7C	---	---	root cap	10.1242/dev.142331
345	AT2G35670	SS-Subnetwork11	11	MS-	MS-	TF-Subnetwork22	22	VEFS-Box of polycomb protein	Encodes a negative regulator of seed development in the absence of pollination. In the ovule, the FIS2 transcripts are accumulated at their highest level before fertilization and gradually decrease after fertilization.	FERTILIZATION INDEPENDENT SEED 2 (FIS2); CONTAINS InterPro DOMAIN/s: Zinc finger, C2H2-like (InterPro:IPR015880), Polycomb protein, VEFS-Box (InterPro:IPR019135); BEST Arabidopsis thaliana protein match is: VEFS-Box of polycomb protein (TAIR:AT4G16845.2); Has 12278 Blast hits to 7688 proteins in 680 species: Archae - 7; Bacteria - 1319; Metazoa - 4326; Fungi - 1979; Plants - 496; Viruses - 125; O…	FIS2	FERTILIZATION INDEPENDENT SEED 2	---	---	---
346	AT2G36450	SS-Subnetwork11	11	MS-	MS-	TF-Subnetwork22	22	Integrase-type DNA-binding superfamily protein	encodes a member of the DREB subfamily A-4 of ERF/AP2 transcription factor family. The protein contains one AP2 domain. There are 17 members in this subfamily including TINY. Ectopic overexpression of HRD increases the density of the root network and improves water and salt stress tolerance in Arabidopsis. Overexpression of HRD in rice causes an increase in plant biomass and drought resistance.	HARDY (HRD); CONTAINS InterPro DOMAIN/s: DNA-binding, integrase-type (InterPro:IPR016177), Pathogenesis-related transcriptional factor/ERF, DNA-binding (InterPro:IPR001471); BEST Arabidopsis thaliana protein match is: C-repeat-binding factor 4 (TAIR:AT5G51990.1); Has 5681 Blast hits to 5646 proteins in 245 species: Archae - 0; Bacteria - 4; Metazoa - 0; Fungi - 0; Plants - 5670; Viruses - 0; Othe…	HRD	HARDY	---	---	---
347	AT2G40200	SS-Subnetwork11	11	MS-	MS-	TF-Subnetwork22	22	basic helix-loop-helix (bHLH) DNA-binding superfamily protein	---	basic helix-loop-helix (bHLH) DNA-binding superfamily protein; FUNCTIONS IN: DNA binding, sequence-specific DNA binding transcription factor activity; INVOLVED IN: regulation of transcription; LOCATED IN: nucleus; EXPRESSED IN: 21 plant structures; EXPRESSED DURING: 13 growth stages; CONTAINS InterPro DOMAIN/s: Helix-loop-helix DNA-binding domain (InterPro:IPR001092), Helix-loop-helix DNA-binding…	---	---	---	controls meristem	10.1073/pnas.1522639113
348	AT2G40210	SS-Subnetwork11	11	MS-	MS-	TF-Subnetwork22	22	AGAMOUS-like 48	---	AGAMOUS-like 48 (AGL48); FUNCTIONS IN: sequence-specific DNA binding transcription factor activity; INVOLVED IN: regulation of transcription, DNA-dependent; LOCATED IN: nucleus; EXPRESSED IN: embryo; CONTAINS InterPro DOMAIN/s: Transcription factor, MADS-box (InterPro:IPR002100); BEST Arabidopsis thaliana protein match is: AGAMOUS-like 41 (TAIR:AT2G26880.1); Has 2805 Blast hits to 2804 proteins i…	AGL48	AGAMOUS-like 48	---	---	---
349	AT2G42150	SS-Subnetwork11	11	MS-	MS-	TF-Subnetwork22	22	DNA-binding bromodomain-containing protein	---	DNA-binding bromodomain-containing protein; FUNCTIONS IN: DNA binding; LOCATED IN: nucleus; EXPRESSED IN: 12 plant structures; EXPRESSED DURING: LP.04 four leaves visible, F mature embryo stage, petal differentiation and expansion stage, E expanded cotyledon stage, D bilateral stage; CONTAINS InterPro DOMAIN/s: SANT, DNA-binding (InterPro:IPR001005), Myb, DNA-binding (InterPro:IPR014778), Bromodo…	---	---	---	---	---
350	AT2G42830	SS-Subnetwork11	11	MS-	MS-	TF-Subnetwork22	22	K-box region and MADS-box transcription factor family protein	AGAMOUS [AG]-like MADS box protein (AGL5) involved in fruit development (valve margin and dehiscence zone differentiation). A putative direct target of AG. SHP2 has been shown to be a downstream gene of the complex formed by AG and SEP proteins (SEP4 alone does not form a functional complex with AG).	SHATTERPROOF 2 (SHP2); FUNCTIONS IN: protein binding, sequence-specific DNA binding transcription factor activity; INVOLVED IN: regulation of transcription, DNA-dependent, ovule development, carpel development; LOCATED IN: nucleus; EXPRESSED IN: 11 plant structures; EXPRESSED DURING: 7 growth stages; CONTAINS InterPro DOMAIN/s: Transcription factor, MADS-box (InterPro:IPR002100), Transcription fa…	SHP2	SHATTERPROOF 2	---	---	---
351	AT2G45800	SS-Subnetwork11	11	MS-	MS-	TF-Subnetwork22	22	GATA type zinc finger transcription factor family protein	---	GATA type zinc finger transcription factor family protein; FUNCTIONS IN: zinc ion binding; INVOLVED IN: biological_process unknown; LOCATED IN: cellular_component unknown; EXPRESSED IN: 9 plant structures; EXPRESSED DURING: L mature pollen stage, M germinated pollen stage, 4 anthesis, C globular stage, petal differentiation and expansion stage; CONTAINS InterPro DOMAIN/s: Zinc finger, LIM-type (I…	PLIM2a	PLIM2a	---	---	---
352	AT2G46770	SS-Subnetwork11	11	MS-	MS-	TF-Subnetwork22	22	NAC (No Apical Meristem) domain transcriptional regulator superfamily protein	NAC transcription factor NST1. NST1 and NST2 are redundant in regulating secondary wall thickening in anther walls and siliques. NST1 promoter was detected in various tissues in which lignified secondary walls develop.	EMBRYO DEFECTIVE 2301 (EMB2301); CONTAINS InterPro DOMAIN/s: No apical meristem (NAM) protein (InterPro:IPR003441); BEST Arabidopsis thaliana protein match is: NAC domain protein 66 (TAIR:AT3G61910.1); Has 2975 Blast hits to 2968 proteins in 76 species: Archae - 0; Bacteria - 0; Metazoa - 2; Fungi - 0; Plants - 2973; Viruses - 0; Other Eukaryotes - 0 (source: NCBI BLink).	NST1	NAC SECONDARY WALL THICKENING PROMOTING FACTOR1	---	---	---
353	AT3G03260	SS-Subnetwork11	11	MS-	MS-	TF-Subnetwork22	22	homeodomain GLABROUS 8	Encodes a homeobox-leucine zipper family protein belonging to the HD-ZIP IV family.	homeodomain GLABROUS 8 (HDG8); FUNCTIONS IN: DNA binding, sequence-specific DNA binding transcription factor activity; INVOLVED IN: regulation of transcription, DNA-dependent, regulation of transcription; LOCATED IN: nucleus; EXPRESSED IN: embryo, fruit, endosperm; CONTAINS InterPro DOMAIN/s: Homeobox (InterPro:IPR001356), Homeodomain-like (InterPro:IPR009057), Lipid-binding START (InterPro:IPR00…	HDG8	homeodomain GLABROUS 8	---	---	---
354	AT3G13890	SS-Subnetwork11	11	MS-	MS-	TF-Subnetwork22	22	myb domain protein 26	Encodes a putative transcription factor (MYB26).	myb domain protein 26 (MYB26); CONTAINS InterPro DOMAIN/s: SANT, DNA-binding (InterPro:IPR001005), Homeodomain-like (InterPro:IPR009057), Myb, DNA-binding (InterPro:IPR014778), HTH transcriptional regulator, Myb-type, DNA-binding (InterPro:IPR017930), Homeodomain-related (InterPro:IPR012287), Myb transcription factor (InterPro:IPR015495); BEST Arabidopsis thaliana protein match is: myb domain pro…	MYB26	myb domain protein 26	---	---	---
355	AT3G20880	SS-Subnetwork11	11	MS-	MS-	TF-Subnetwork22	22	WIP domain protein 4	---	WIP domain protein 4 (WIP4); FUNCTIONS IN: sequence-specific DNA binding transcription factor activity, zinc ion binding, nucleic acid binding; INVOLVED IN: regulation of transcription; LOCATED IN: nucleus; EXPRESSED IN: central root cap of the primary root, quiescent center; EXPRESSED DURING: seedling growth; CONTAINS InterPro DOMAIN/s: Zinc finger, C2H2-like (InterPro:IPR015880), Zinc finger, C…	WIP4	WIP domain protein 4	---	---	---
356	AT3G49950	SS-Subnetwork11	11	MS-	MS-	TF-Subnetwork22	22	GRAS family transcription factor	---	GRAS family transcription factor; CONTAINS InterPro DOMAIN/s: Transcription factor GRAS (InterPro:IPR005202); BEST Arabidopsis thaliana protein match is: GRAS family transcription factor (TAIR:AT5G67411.1); Has 2188 Blast hits to 2164 proteins in 278 species: Archae - 0; Bacteria - 2; Metazoa - 0; Fungi - 0; Plants - 2186; Viruses - 0; Other Eukaryotes - 0 (source: NCBI BLink).	---	---	---	---	---
357	AT3G56660	SS-Subnetwork11	11	MS-	MS-	TF-Subnetwork22	22	basic region/leucine zipper motif protein 49	---	basic region/leucine zipper motif protein 49 (BZIP49); FUNCTIONS IN: DNA binding, sequence-specific DNA binding transcription factor activity; INVOLVED IN: regulation of transcription, DNA-dependent; CONTAINS InterPro DOMAIN/s: Basic-leucine zipper (bZIP) transcription factor (InterPro:IPR004827), bZIP transcription factor, bZIP-1 (InterPro:IPR011616); BEST Arabidopsis thaliana protein match is: …	BZIP49	basic region/leucine zipper motif protein 49	---	---	---
358	AT4G01500	SS-Subnetwork11	11	MS-	MS-	TF-Subnetwork22	22	AP2/B3-like transcriptional factor family protein	---	NGATHA4 (NGA4); CONTAINS InterPro DOMAIN/s: Transcriptional factor B3 (InterPro:IPR003340); BEST Arabidopsis thaliana protein match is: AP2/B3-like transcriptional factor family protein (TAIR:AT1G01030.1); Has 1433 Blast hits to 1432 proteins in 74 species: Archae - 0; Bacteria - 0; Metazoa - 0; Fungi - 2; Plants - 1431; Viruses - 0; Other Eukaryotes - 0 (source: NCBI BLink).	NGA4	NGATHA4	---	---	---
359	AT4G15250	SS-Subnetwork11	11	MS-	MS-	TF-Subnetwork22	22	B-box type zinc finger protein with CCT domain	---	B-box type zinc finger protein with CCT domain; FUNCTIONS IN: sequence-specific DNA binding transcription factor activity, zinc ion binding; LOCATED IN: intracellular; EXPRESSED IN: petal, leaf whorl, flower; EXPRESSED DURING: 4 anthesis, petal differentiation and expansion stage; CONTAINS InterPro DOMAIN/s: CCT domain (InterPro:IPR010402), Zinc finger, B-box (InterPro:IPR000315); BEST Arabidopsi…	---	---	---	---	---
360	AT4G17710	SS-Subnetwork11	11	MS-	MS-	TF-Subnetwork22	22	homeodomain GLABROUS 4	Encodes a homeobox-leucine zipper family protein belonging to the HD-ZIP IV family.	homeodomain GLABROUS 4 (HDG4); FUNCTIONS IN: DNA binding, sequence-specific DNA binding transcription factor activity; INVOLVED IN: regulation of transcription, DNA-dependent, regulation of transcription; LOCATED IN: nucleus; EXPRESSED IN: flower; CONTAINS InterPro DOMAIN/s: Homeobox, conserved site (InterPro:IPR017970), Homeobox (InterPro:IPR001356), Homeodomain-like (InterPro:IPR009057), Lipid-…	HDG4	homeodomain GLABROUS 4	---	---	---
361	AT4G18770	SS-Subnetwork11	11	MS-	MS-	TF-Subnetwork22	22	myb domain protein 98	MYB98 is a member of the R2R3-MYB gene family, the members of which likely encode transcription factors. Within an ovule, MYB98 is expressed exclusively in the synergid cells, and mutations in this gene affect the female gametophyte specifically. myb98 female gametophytes are affected in two unique features of the synergid cell, pollen tube guidance and the filiform apparatus, but are otherwise n…	myb domain protein 98 (MYB98); CONTAINS InterPro DOMAIN/s: SANT, DNA-binding (InterPro:IPR001005), Homeodomain-like (InterPro:IPR009057), Myb, DNA-binding (InterPro:IPR014778), HTH transcriptional regulator, Myb-type, DNA-binding (InterPro:IPR017930), Homeodomain-related (InterPro:IPR012287), Myb transcription factor (InterPro:IPR015495); BEST Arabidopsis thaliana protein match is: myb domain pro…	MYB98	myb domain protein 98	---	---	---
362	AT4G26930	SS-Subnetwork11	11	MS-	MS-	TF-Subnetwork22	22	myb domain protein 97	Encodes a putative transcription factor (MYB97).	myb domain protein 97 (MYB97); CONTAINS InterPro DOMAIN/s: SANT, DNA-binding (InterPro:IPR001005), Homeodomain-like (InterPro:IPR009057), Myb, DNA-binding (InterPro:IPR014778), HTH transcriptional regulator, Myb-type, DNA-binding (InterPro:IPR017930), Homeodomain-related (InterPro:IPR012287), Myb transcription factor (InterPro:IPR015495); BEST Arabidopsis thaliana protein match is: myb domain pro…	MYB97	myb domain protein 97	---	---	---
363	AT4G31060	SS-Subnetwork11	11	MS-	MS-	TF-Subnetwork22	22	Integrase-type DNA-binding superfamily protein	encodes a member of the DREB subfamily A-5 of ERF/AP2 transcription factor family. The protein contains one AP2 domain. There are 15 members in this subfamily including RAP2.1, RAP2.9 and RAP2.10.	Integrase-type DNA-binding superfamily protein; FUNCTIONS IN: DNA binding, sequence-specific DNA binding transcription factor activity; INVOLVED IN: regulation of transcription, DNA-dependent; LOCATED IN: nucleus; EXPRESSED IN: 13 plant structures; EXPRESSED DURING: 8 growth stages; CONTAINS InterPro DOMAIN/s: DNA-binding, integrase-type (InterPro:IPR016177), Pathogenesis-related transcriptional …	---	---	---	---	---
364	AT4G35280	SS-Subnetwork11	11	MS-	MS-	TF-Subnetwork22	22	C2H2-like zinc finger protein	---	C2H2-like zinc finger protein; FUNCTIONS IN: sequence-specific DNA binding transcription factor activity, zinc ion binding, nucleic acid binding; INVOLVED IN: regulation of transcription; LOCATED IN: intracellular; EXPRESSED IN: 6 plant structures; EXPRESSED DURING: L mature pollen stage, M germinated pollen stage, 4 anthesis, petal differentiation and expansion stage; CONTAINS InterPro DOMAIN/s:…	DAZ2	DUO1-ACTIVATED ZINC FINGER 2	---	---	---
365	AT4G35590	SS-Subnetwork11	11	MS-	MS-	TF-Subnetwork22	22	RWP-RK domain-containing protein	---	RWP-RK domain-containing protein; FUNCTIONS IN: sequence-specific DNA binding transcription factor activity; INVOLVED IN: regulation of transcription; LOCATED IN: endomembrane system; EXPRESSED IN: 12 plant structures; EXPRESSED DURING: 4 anthesis, petal differentiation and expansion stage, LP.12 twelve leaves visible, D bilateral stage; CONTAINS InterPro DOMAIN/s: Plant regulator RWP-RK (InterPr…	RKD5	RWP-RK domain-containing 5	---	---	---
366	AT4G36590	SS-Subnetwork11	11	MS-	MS-	TF-Subnetwork22	22	MADS-box transcription factor family protein	---	MADS-box transcription factor family protein; FUNCTIONS IN: DNA binding, sequence-specific DNA binding transcription factor activity; INVOLVED IN: regulation of transcription, DNA-dependent; LOCATED IN: nucleus; EXPRESSED IN: embryo, flower, pollen tube, endosperm; EXPRESSED DURING: petal differentiation and expansion stage; CONTAINS InterPro DOMAIN/s: Transcription factor, MADS-box (InterPro:IPR…	---	---	---	---	---
367	AT4G38000	SS-Subnetwork11	11	MS-	MS-	TF-Subnetwork22	22	DNA binding with one finger 4.7	---	DNA binding with one finger 4.7 (DOF4.7); CONTAINS InterPro DOMAIN/s: Zinc finger, Dof-type (InterPro:IPR003851); BEST Arabidopsis thaliana protein match is: DOF zinc finger protein 1 (TAIR:AT1G51700.1); Has 1084 Blast hits to 1079 proteins in 56 species: Archae - 0; Bacteria - 0; Metazoa - 0; Fungi - 0; Plants - 1079; Viruses - 0; Other Eukaryotes - 5 (source: NCBI BLink).	DOF4.7	DNA binding with one finger 4.7	---	root elongation	10.1016/j.jmb.2008.09.040
368	AT5G11050	SS-Subnetwork11	11	MS-	MS-	TF-Subnetwork22	22	myb domain protein 64	Member of R2R3-MYB transcription factor gene family.	myb domain protein 64 (MYB64); FUNCTIONS IN: DNA binding, sequence-specific DNA binding transcription factor activity; INVOLVED IN: regulation of transcription, DNA-dependent, regulation of transcription; EXPRESSED IN: egg cell, female gametophyte; CONTAINS InterPro DOMAIN/s: SANT, DNA-binding (InterPro:IPR001005), Homeodomain-like (InterPro:IPR009057), Myb, DNA-binding (InterPro:IPR014778), HTH …	MYB64	myb domain protein 64	---	---	---
369	AT5G17320	SS-Subnetwork11	11	MS-	MS-	TF-Subnetwork22	22	homeodomain GLABROUS 9	Encodes a homeobox-leucine zipper family protein belonging to the HD-ZIP IV family.	homeodomain GLABROUS 9 (HDG9); FUNCTIONS IN: sequence-specific DNA binding, DNA binding, sequence-specific DNA binding transcription factor activity; INVOLVED IN: regulation of transcription, DNA-dependent, regulation of transcription; LOCATED IN: nucleus; EXPRESSED IN: tapetum, male gametophyte, anther, female gametophyte; CONTAINS InterPro DOMAIN/s: Homeobox (InterPro:IPR001356), Homeodomain-li…	HDG9	homeodomain GLABROUS 9	---	---	---
370	AT5G21120	SS-Subnetwork11	11	MS-	MS-	TF-Subnetwork22	22	ETHYLENE-INSENSITIVE3-like 2	ethylene-insensitive3-like2 (EIL2)	ETHYLENE-INSENSITIVE3-like 2 (EIL2); FUNCTIONS IN: sequence-specific DNA binding transcription factor activity; INVOLVED IN: ethylene mediated signaling pathway; LOCATED IN: nucleus; EXPRESSED IN: shoot apex, sperm cell, male gametophyte, pollen tube; EXPRESSED DURING: M germinated pollen stage; CONTAINS InterPro DOMAIN/s: Ethylene insensitive 3 (InterPro:IPR006957); BEST Arabidopsis thaliana pro…	EIL2	ETHYLENE-INSENSITIVE3-like 2	---	---	---
371	AT5G23260	SS-Subnetwork11	11	MS-	MS-	TF-Subnetwork22	22	K-box region and MADS-box transcription factor family protein	Encodes a MADS box protein. Regulates proanthocyanidin biosynthesis in the inner-most cell layer of the seed coat. Also controls cell shape of the inner-most cell layer of the seed coat. Also shown to be necessary for determining the identity of the endothelial layer within the ovule. Paralogous to GOA.	TRANSPARENT TESTA16 (TT16); FUNCTIONS IN: sequence-specific DNA binding transcription factor activity; INVOLVED IN: regulation of cell shape, regulation of proanthocyanidin biosynthetic process, seed development, ovule development; LOCATED IN: nucleus; EXPRESSED IN: 10 plant structures; EXPRESSED DURING: 4 anthesis, C globular stage, petal differentiation and expansion stage, E expanded cotyledon…	TT16	TRANSPARENT TESTA16	---	---	---
372	AT5G35550	SS-Subnetwork11	11	MS-	MS-	TF-Subnetwork22	22	Duplicated homeodomain-like superfamily protein	TT2 encodes a R2R3 MYB domain putative transcription factor that acts as a key determinant in the proanthocyanidin accumulation of developing seed. It is thought that a ternary complex composed of TT2, TT8 and TTG1 is necessary for correct expression of BAN in seed endothelium.	TRANSPARENT TESTA 2 (TT2); CONTAINS InterPro DOMAIN/s: SANT, DNA-binding (InterPro:IPR001005), Homeodomain-like (InterPro:IPR009057), Myb, DNA-binding (InterPro:IPR014778), HTH transcriptional regulator, Myb-type, DNA-binding (InterPro:IPR017930), Homeodomain-related (InterPro:IPR012287), Myb transcription factor (InterPro:IPR015495); BEST Arabidopsis thaliana protein match is: myb domain protein…	TT2	TRANSPARENT TESTA 2	---	---	---
373	AT5G45300	SS-Subnetwork11	11	MS-	MS-	TF-Subnetwork22	22	beta-amylase 2	---	beta-amylase 2 (BMY2); FUNCTIONS IN: cation binding, beta-amylase activity, catalytic activity; INVOLVED IN: carbohydrate metabolic process, polysaccharide catabolic process; LOCATED IN: cellular_component unknown; EXPRESSED IN: 22 plant structures; EXPRESSED DURING: 13 growth stages; CONTAINS InterPro DOMAIN/s: Glycoside hydrolase, family 14 (InterPro:IPR001554), Glycoside hydrolase, catalytic c…	BMY2	beta-amylase 2	---	---	---
374	AT5G49240	SS-Subnetwork11	11	MS-	MS-	TF-Subnetwork22	22	pseudo-response regulator 4	member of Response Regulator: Pseudo	pseudo-response regulator 4 (APRR4); FUNCTIONS IN: two-component response regulator activity, sequence-specific DNA binding transcription factor activity; INVOLVED IN: regulation of transcription, DNA-dependent, two-component signal transduction system (phosphorelay), regulation of transcription; CONTAINS InterPro DOMAIN/s: CheY-like (InterPro:IPR011006), Homeodomain-like (InterPro:IPR009057), Si…	PRR4	PSEUDO-RESPONSE REGULATOR 4	---	---	---
375	AT5G50480	SS-Subnetwork11	11	MS-	MS-	TF-Subnetwork22	22	nuclear factor Y, subunit C6	---	nuclear factor Y, subunit C6 (NF-YC6); FUNCTIONS IN: DNA binding, sequence-specific DNA binding transcription factor activity; INVOLVED IN: regulation of transcription, DNA-dependent; LOCATED IN: nucleus, intracellular; CONTAINS InterPro DOMAIN/s: Transcription factor CBF/NF-Y/archaeal histone (InterPro:IPR003958), Histone-fold (InterPro:IPR009072); BEST Arabidopsis thaliana protein match is: nuc…	NF-YC6	nuclear factor Y, subunit C6	---	---	---
376	AT5G56110	SS-Subnetwork11	11	MS-	MS-	TF-Subnetwork22	22	myb domain protein 103	Encodes a member of the R2R3 MYB transcription factor gene family that is required for anther development by regulation tapetum development, callose dissolution and exine formation. It acts upstream of MS2.	myb domain protein 103 (MYB103); CONTAINS InterPro DOMAIN/s: SANT, DNA-binding (InterPro:IPR001005), Homeodomain-like (InterPro:IPR009057), Myb, DNA-binding (InterPro:IPR014778), HTH transcriptional regulator, Myb-type, DNA-binding (InterPro:IPR017930), Homeodomain-related (InterPro:IPR012287), Myb transcription factor (InterPro:IPR015495); BEST Arabidopsis thaliana protein match is: myb domain p…	MYB80	---	---	---	---
377	AT5G58080	SS-Subnetwork11	11	MS-	MS-	TF-Subnetwork22	22	response regulator 18	member of Response Regulator: B- Type	response regulator 18 (RR18); CONTAINS InterPro DOMAIN/s: Response regulator, plant B-type (InterPro:IPR017053), Myb-like DNA-binding domain, SHAQKYF class (InterPro:IPR006447), CheY-like (InterPro:IPR011006), Myb, DNA-binding (InterPro:IPR014778), Homeodomain-like (InterPro:IPR009057), Signal transduction response regulator, receiver domain (InterPro:IPR001789), HTH transcriptional regulator, My…	RR18	response regulator 18	---	---	---
378	AT5G59340	SS-Subnetwork11	11	MS-	MS-	TF-Subnetwork22	22	WUSCHEL related homeobox 2	Encodes a WUSCHEL-related homeobox gene family member with 65 amino acids in its homeodomain. Proteins in this family contain a sequence of eight residues (TLPLFPMH) downstream of the homeodomain called the WUS box. WOX2 has a putative Zinc finger domain downstream of the homeodomain. Transcripts are expressed in the egg cell, the zygote and the apical cell lineage and are reduced in met3-1 early…	WUSCHEL related homeobox 2 (WOX2); CONTAINS InterPro DOMAIN/s: Homeobox (InterPro:IPR001356), Homeodomain-like (InterPro:IPR009057); BEST Arabidopsis thaliana protein match is: WUSCHEL related homeobox 1 (TAIR:AT3G18010.1); Has 921 Blast hits to 921 proteins in 61 species: Archae - 0; Bacteria - 0; Metazoa - 0; Fungi - 0; Plants - 921; Viruses - 0; Other Eukaryotes - 0 (source: NCBI BLink).	WOX2	WUSCHEL related homeobox 2	---	---	---
379	AT5G64060	SS-Subnetwork11	11	MS-	MS-	TF-Subnetwork22	22	NAC domain containing protein 103	---	NAC domain containing protein 103 (NAC103); FUNCTIONS IN: sequence-specific DNA binding transcription factor activity; INVOLVED IN: multicellular organismal development, regulation of transcription; LOCATED IN: cellular_component unknown; EXPRESSED IN: 9 plant structures; EXPRESSED DURING: 6 growth stages; CONTAINS InterPro DOMAIN/s: No apical meristem (NAM) protein (InterPro:IPR003441); BEST Ara…	NAC103	NAC domain containing protein 103	---	---	---
380	AT5G65130	SS-Subnetwork11	11	MS-	MS-	TF-Subnetwork22	22	Integrase-type DNA-binding superfamily protein	encodes a member of the DREB subfamily A-6 of ERF/AP2 transcription factor family. The protein contains one AP2 domain. There are 8 members in this subfamily including RAP2.4.	Integrase-type DNA-binding superfamily protein; FUNCTIONS IN: DNA binding, sequence-specific DNA binding transcription factor activity; INVOLVED IN: regulation of transcription, DNA-dependent; LOCATED IN: nucleus; EXPRESSED IN: embryo; EXPRESSED DURING: D bilateral stage; CONTAINS InterPro DOMAIN/s: DNA-binding, integrase-type (InterPro:IPR016177), Pathogenesis-related transcriptional factor/ERF,…	---	---	---	---	---
381	AT4G29000	SS-Subnetwork12	12	MS-Subnetwork7	7	TF-Subnetwork5	5	Tesmin/TSO1-like CXC domain-containing protein	---	Tesmin/TSO1-like CXC domain-containing protein; CONTAINS InterPro DOMAIN/s: Tesmin/TSO1-like, CXC (InterPro:IPR005172); BEST Arabidopsis thaliana protein match is: Tesmin/TSO1-like CXC domain-containing protein (TAIR:AT2G20110.1); Has 1016 Blast hits to 666 proteins in 93 species: Archae - 0; Bacteria - 0; Metazoa - 285; Fungi - 4; Plants - 322; Viruses - 0; Other Eukaryotes - 405 (source: NCBI B…	---	---		required for both male and female fertility	10.1093/jxb/erm215
382	AT5G53430	SS-Subnetwork12	12	MS-Subnetwork7	7	TF-	---	SET domain group 29	Homology Subgroup III; Orthology Group 2 - A putative histone methyltransferase (predicted to methylate H3K4) related to the Drosophila trithorax group proteins TRX and TRR and the yeast gene SET1. A plant line expressing an RNAi construct directed against this gene has reduced agrobacterium-mediated tumor formation.	SET domain group 29 (SDG29); FUNCTIONS IN: DNA binding, zinc ion binding; INVOLVED IN: DNA mediated transformation, regulation of transcription, DNA-dependent; EXPRESSED IN: 23 plant structures; EXPRESSED DURING: 14 growth stages; CONTAINS InterPro DOMAIN/s: SET domain (InterPro:IPR001214), Zinc finger, PHD-type, conserved site (InterPro:IPR019786), Zinc finger, PHD-type (InterPro:IPR001965), Pos…	SET29	---		---	---
383	AT5G18830	SS-Subnetwork12	12	MS-Subnetwork29	29	TF-Subnetwork12	12	squamosa promoter binding protein-like 7	Encodes a member of the Squamosa Binding Protein family of transcriptional regulators. SPL7 is expressed highly in roots and appears to play a role in copper homeostasis. Mutants are hypersensitive to copper deficient conditions and display a retarded growth phenotype. SPL7 binds to the promoter of the copper responsive miRNAs miR398b and miR389c.	squamosa promoter binding protein-like 7 (SPL7); FUNCTIONS IN: DNA binding, sequence-specific DNA binding transcription factor activity; INVOLVED IN: copper ion homeostasis, regulation of transcription; LOCATED IN: nucleus; EXPRESSED IN: 24 plant structures; EXPRESSED DURING: 15 growth stages; CONTAINS InterPro DOMAIN/s: Transcription factor, SBP-box (InterPro:IPR004333); BEST Arabidopsis thalian…	SPL7	squamosa promoter binding protein-like 7	---	Regulation of secondary growth of vascular system	10.1104/pp.15.01011
384	AT1G79000	SS-Subnetwork12	12	MS-	MS-	TF-Subnetwork10	10	histone acetyltransferase of the CBP family 1	Homologous to CREB-binding protein, a co-activator of transcription with histone acetyl-transferase activity. No single prior lysine acetylation is sufficient to block HAC1 acetylation of the H3 or H4 peptides, suggesting that HAC1, HAC5, and HAC12 can acetylate any of several lysines present in the peptides. HAM2 acetylates histone H4 lysine 5. A plant line expressing an RNAi construct targeted …	histone acetyltransferase of the CBP family 1 (HAC1); FUNCTIONS IN: histone acetyltransferase activity, transcription cofactor activity; INVOLVED IN: in 6 processes; LOCATED IN: nucleus; EXPRESSED IN: 24 plant structures; EXPRESSED DURING: 14 growth stages; CONTAINS InterPro DOMAIN/s: Histone H3-K56 acetyltransferase, RTT109 (InterPro:IPR013178), Zinc finger, PHD-type, conserved site (InterPro:IP…	PCAT2	P300/CBP ACETYLTRANSFERASE-RELATED PROTEIN 2	---	histone acetyltransferase of the CBP family 2	10.1111/pce.12144
385	AT3G10490	SS-Subnetwork12	12	MS-	MS-	TF-Subnetwork10	10	NAC domain containing protein 52	---	NAC domain containing protein 52 (NAC052); FUNCTIONS IN: sequence-specific DNA binding transcription factor activity; INVOLVED IN: multicellular organismal development, pollen development; LOCATED IN: nucleolus; CONTAINS InterPro DOMAIN/s: No apical meristem (NAM) protein (InterPro:IPR003441); BEST Arabidopsis thaliana protein match is: NAC domain containing protein 50 (TAIR:AT3G10480.1); Has 339…	NAC052	NAC domain containing protein 52	---	involved in transcriptional repression and flowering time control	10.1038/celldisc.2015.3
386	AT5G43700	SS-Subnetwork12	12	MS-	MS-	TF-Subnetwork10	10	AUX/IAA transcriptional regulator family protein	Auxin inducible protein similar to transcription factors.	AUXIN INDUCIBLE 2-11 (ATAUX2-11); CONTAINS InterPro DOMAIN/s: Aux/IAA-ARF-dimerisation (InterPro:IPR011525), AUX/IAA protein (InterPro:IPR003311); BEST Arabidopsis thaliana protein match is: AUX/IAA transcriptional regulator family protein (TAIR:AT1G04240.1); Has 1807 Blast hits to 1807 proteins in 277 species: Archae - 0; Bacteria - 0; Metazoa - 736; Fungi - 347; Plants - 385; Viruses - 0; Other…	IAA4	indole-3-acetic acid inducible 4	---	Auxin inducible protein similar to transcription factors	10.1006/jmbi.1995.0454
387	AT5G16820	SS-Subnetwork12	12	MS-	MS-	TF-Subnetwork11	11	heat shock factor 3	Encodes a putative transcription factor whose expression is not induced by heat but whose stable overexpression leads to expression of HSP. Required early in the stress response for transient expression of heat shock genes.	heat shock factor 3 (HSF3); CONTAINS InterPro DOMAIN/s: Winged helix-turn-helix transcription repressor DNA-binding (InterPro:IPR011991), Heat shock factor (HSF)-type, DNA-binding (InterPro:IPR000232); BEST Arabidopsis thaliana protein match is: heat shock transcription factor A1E (TAIR:AT3G02990.1); Has 2455 Blast hits to 2420 proteins in 254 species: Archae - 0; Bacteria - 23; Metazoa - 373; Fu…	HSFA1B	CLASS A HEAT SHOCK FACTOR 1B		response for transient expression of heat shock genes	10.​1104/​pp.​16.​00860
388	AT1G05380	SS-Subnetwork12	12	MS-	MS-	TF-Subnetwork12	12	Acyl-CoA N-acyltransferase with RING/FYVE/PHD-type zinc finger protein	---	Acyl-CoA N-acyltransferase with RING/FYVE/PHD-type zinc finger protein; CONTAINS InterPro DOMAIN/s: Zinc finger, PHD-type (InterPro:IPR001965), Zinc finger, FYVE/PHD-type (InterPro:IPR011011), Acyl-CoA N-acyltransferase (InterPro:IPR016181), Zinc finger, PHD-finger (InterPro:IPR019787); BEST Arabidopsis thaliana protein match is: Acyl-CoA N-acyltransferase with RING/FYVE/PHD-type zinc finger prot…	---	---	---	functions in polycomb repression.	10.1126/science.282.5395.1897
389	AT1G16710	SS-Subnetwork12	12	MS-	MS-	TF-Subnetwork12	12	histone acetyltransferase of the CBP family 12	Encodes an enzyme with histone acetyltransferase activity that can use both H3 and H4 histones as substrates. No single prior lysine acetylation is sufficient to block HAC12 acetylation of the H3 or H4 peptides, suggesting that HAC12 can acetylate any of several lysines present in the peptides.	histone acetyltransferase of the CBP family 12 (HAC12); FUNCTIONS IN: histone acetyltransferase activity, transcription cofactor activity; INVOLVED IN: flower development, regulation of transcription, DNA-dependent, protein amino acid acetylation; LOCATED IN: nucleus; EXPRESSED IN: 23 plant structures; EXPRESSED DURING: 12 growth stages; CONTAINS InterPro DOMAIN/s: Histone H3-K56 acetyltransferas…	HAC12	histone acetyltransferase of the CBP family 12	---	pleiotropic developmental processes	24614176
390	AT1G19000	SS-Subnetwork12	12	MS-	MS-	TF-Subnetwork12	12	Homeodomain-like superfamily protein	---	Homeodomain-like superfamily protein; FUNCTIONS IN: DNA binding, sequence-specific DNA binding transcription factor activity; INVOLVED IN: regulation of transcription, DNA-dependent; EXPRESSED IN: 23 plant structures; EXPRESSED DURING: 13 growth stages; CONTAINS InterPro DOMAIN/s: SANT, DNA-binding (InterPro:IPR001005), Homeodomain-like (InterPro:IPR009057), Myb, DNA-binding (InterPro:IPR014778),…	---	---	---	---	---
391	AT1G77800	SS-Subnetwork12	12	MS-	MS-	TF-Subnetwork12	12	PHD finger family protein	---	PHD finger family protein; FUNCTIONS IN: zinc ion binding; EXPRESSED IN: 24 plant structures; EXPRESSED DURING: 15 growth stages; CONTAINS InterPro DOMAIN/s: Zinc finger, PHD-type, conserved site (InterPro:IPR019786), Zinc finger, PHD-type (InterPro:IPR001965), Zinc finger, FYVE/PHD-type (InterPro:IPR011011), Zinc finger, PHD-finger (InterPro:IPR019787); BEST Arabidopsis thaliana protein match is…	---	---	---	---	---
392	AT2G18090	SS-Subnetwork12	12	MS-	MS-	TF-Subnetwork12	12	PHD finger family protein / SWIB complex BAF60b domain-containing protein / GYF domain-containing protein	---	PHD finger family protein / SWIB complex BAF60b domain-containing protein / GYF domain-containing protein; FUNCTIONS IN: DNA binding, zinc ion binding; INVOLVED IN: regulation of transcription, DNA-dependent; EXPRESSED IN: 22 plant structures; EXPRESSED DURING: 13 growth stages; CONTAINS InterPro DOMAIN/s: Zinc finger, PHD-type, conserved site (InterPro:IPR019786), SWIB/MDM2 domain (InterPro:IPR0…	---	---	---	---	---
393	AT2G18280	SS-Subnetwork12	12	MS-	MS-	TF-Subnetwork12	12	tubby like protein 2	Member of TLP family	tubby like protein 2 (TLP2); CONTAINS InterPro DOMAIN/s: F-box domain, cyclin-like (InterPro:IPR001810), Tubby, C-terminal, conserved site (InterPro:IPR018066), Tubby, C-terminal (InterPro:IPR000007); BEST Arabidopsis thaliana protein match is: tubby like protein 3 (TAIR:AT2G47900.3); Has 35333 Blast hits to 34131 proteins in 2444 species: Archae - 798; Bacteria - 22429; Metazoa - 974; Fungi - 99…	TLP2	tubby like protein 2	---	stress signaling and root colonization	10.1104/pp.112.201319
394	AT3G12250	SS-Subnetwork12	12	MS-	MS-	TF-Subnetwork12	12	TGACG motif-binding factor 6	basic leucine zipper transcription factor involved in the activation of SA-responsive genes.	TGACG motif-binding factor 6 (TGA6); FUNCTIONS IN: DNA binding, sequence-specific DNA binding transcription factor activity; INVOLVED IN: systemic acquired resistance, response to xenobiotic stimulus; LOCATED IN: chloroplast; EXPRESSED IN: 21 plant structures; EXPRESSED DURING: 12 growth stages; CONTAINS InterPro DOMAIN/s: Basic-leucine zipper (bZIP) transcription factor (InterPro:IPR004827), bZI…	TGA6	TGACG motif-binding factor 6	---	Activation of stress-inducible promoters	10.1105/tpc.108.058974
395	AT4G36730	SS-Subnetwork12	12	MS-	MS-	TF-Subnetwork12	12	G-box binding factor 1	member of a gene family encoding basic leucine zipper proteins (GBFs) which bind the G-box	G-box binding factor 1 (GBF1); CONTAINS InterPro DOMAIN/s: Basic-leucine zipper (bZIP) transcription factor (InterPro:IPR004827), G-box binding, MFMR (InterPro:IPR012900), bZIP transcription factor, bZIP-1 (InterPro:IPR011616); BEST Arabidopsis thaliana protein match is: basic region/leucine zipper transcription factor 16 (TAIR:AT2G35530.1); Has 3891 Blast hits to 3827 proteins in 347 species: Ar…	GBF1	G-box binding factor 1	---	involved in the early stages development	10.1007/s00709-014-0726-9
396	AT5G02840	SS-Subnetwork12	12	MS-	MS-	TF-Subnetwork12	12	LHY/CCA1-like 1	CCA1 and LHY colocalize in the nucleus and form heterodimers in vivo. CCA1 and LHY function synergistically in regulating circadian rhythms of Arabidopsis.	LHY/CCA1-like 1 (LCL1); CONTAINS InterPro DOMAIN/s: SANT, DNA-binding (InterPro:IPR001005), Homeodomain-like (InterPro:IPR009057), Myb, DNA-binding (InterPro:IPR014778), HTH transcriptional regulator, Myb-type, DNA-binding (InterPro:IPR017930), Myb-like DNA-binding domain, SHAQKYF class (InterPro:IPR006447); BEST Arabidopsis thaliana protein match is: Homeodomain-like superfamily protein (TAIR:AT…	LCL1	LHY/CCA1-like 1	---	function synergistically in the circadian clock	10.1104/pp.108.133272
397	AT5G06950	SS-Subnetwork12	12	MS-	MS-	TF-Subnetwork12	12	bZIP transcription factor family protein	Transcription factor of the B-ZIP family that has high affinity for C-box motifs. Interacts with NPR1 and may regulate PR gene expression. Phosphorylated by a CK2-like protein in vitro. Phosphorylation is enhanced by salicylic acid treatment.	AHBP-1B; CONTAINS InterPro DOMAIN/s: Basic-leucine zipper (bZIP) transcription factor (InterPro:IPR004827), bZIP transcription factor, bZIP-1 (InterPro:IPR011616); BEST Arabidopsis thaliana protein match is: TGACG motif-binding factor 6 (TAIR:AT3G12250.2); Has 882 Blast hits to 882 proteins in 71 species: Archae - 0; Bacteria - 9; Metazoa - 3; Fungi - 6; Plants - 812; Viruses - 0; Other Eukaryote…	TGA2	---	---	overexpressed in roots, resistance to SCN is enhanced	10.1186/1471-2229-14-96
398	AT5G46760	SS-Subnetwork12	12	MS-	MS-	TF-Subnetwork12	12	Basic helix-loop-helix (bHLH) DNA-binding family protein	---	Basic helix-loop-helix (bHLH) DNA-binding family protein; FUNCTIONS IN: protein binding, DNA binding, sequence-specific DNA binding transcription factor activity; INVOLVED IN: regulation of transcription; LOCATED IN: nucleus; EXPRESSED IN: 23 plant structures; EXPRESSED DURING: 13 growth stages; CONTAINS InterPro DOMAIN/s: Helix-loop-helix DNA-binding domain (InterPro:IPR001092), Helix-loop-helix…	MYC3	---	---	Regulation of root growth	10.1371/journal.pgen.1005300
399	AT1G62310	SS-Subnetwork12	12	MS-	MS-	TF-	---	transcription factor jumonji (jmjC) domain-containing protein	---	transcription factor jumonji (jmjC) domain-containing protein; FUNCTIONS IN: sequence-specific DNA binding transcription factor activity, zinc ion binding; EXPRESSED IN: 22 plant structures; EXPRESSED DURING: 14 growth stages; CONTAINS InterPro DOMAIN/s: Transcription factor jumonji/aspartyl beta-hydroxylase (InterPro:IPR003347), Zinc finger, RING-type (InterPro:IPR001841), Transcription factor j…	---	---	---	---	---
400	AT1G69010	SS-Subnetwork12	12	MS-	MS-	TF-	---	BES1-interacting Myc-like protein 2	---	BES1-interacting Myc-like protein 2 (BIM2); FUNCTIONS IN: DNA binding, sequence-specific DNA binding transcription factor activity; INVOLVED IN: dTDP-rhamnose biosynthetic process, regulation of transcription; LOCATED IN: nucleus; EXPRESSED IN: 22 plant structures; EXPRESSED DURING: 13 growth stages; CONTAINS InterPro DOMAIN/s: Helix-loop-helix DNA-binding domain (InterPro:IPR001092), Helix-loop-…	BIM2	BES1-interacting Myc-like protein 2	---	positively modulate the shade avoidance syndrome in seedlings	10.1111/tpj.12264
401	AT2G19810	SS-Subnetwork12	12	MS-	MS-	TF-	---	CCCH-type zinc finger family protein	---	CCCH-type zinc finger family protein; CONTAINS InterPro DOMAIN/s: Zinc finger, CCCH-type (InterPro:IPR000571); BEST Arabidopsis thaliana protein match is: Zinc finger C-x8-C-x5-C-x3-H type family protein (TAIR:AT4G29190.1); Has 721 Blast hits to 690 proteins in 126 species: Archae - 0; Bacteria - 0; Metazoa - 152; Fungi - 6; Plants - 412; Viruses - 0; Other Eukaryotes - 151 (source: NCBI BLink).	OZF1	Oxidation-related Zinc Finger 1	---	Regulate Early Seedling Development	10.1105/tpc.112.105478
402	AT2G25900	SS-Subnetwork12	12	MS-	MS-	TF-	---	Zinc finger C-x8-C-x5-C-x3-H type family protein	putative Cys3His zinc finger protein (ATCTH) mRNA, complete	ATCTH; CONTAINS InterPro DOMAIN/s: Zinc finger, CCCH-type (InterPro:IPR000571); BEST Arabidopsis thaliana protein match is: CCCH-type zinc finger family protein (TAIR:AT2G19810.1).	ATTZF1	A. THALIANA TANDEM ZINC FINGER PROTEIN 1	---	plant growth and development	---
403	AT2G37520	SS-Subnetwork12	12	MS-	MS-	TF-	---	Acyl-CoA N-acyltransferase with RING/FYVE/PHD-type zinc finger domain	---	Acyl-CoA N-acyltransferase with RING/FYVE/PHD-type zinc finger domain; FUNCTIONS IN: DNA binding, zinc ion binding; INVOLVED IN: regulation of transcription, DNA-dependent; LOCATED IN: nucleus; EXPRESSED IN: 23 plant structures; EXPRESSED DURING: 15 growth stages; CONTAINS InterPro DOMAIN/s: Zinc finger, PHD-type, conserved site (InterPro:IPR019786), Zinc finger, PHD-type (InterPro:IPR001965), Zi…	---	---	---	---	---
404	AT2G40770	SS-Subnetwork12	12	MS-	MS-	TF-	---	zinc ion binding;DNA binding;helicases;ATP binding;nucleic acid binding	---	zinc ion binding;DNA binding;helicases;ATP binding;nucleic acid binding; FUNCTIONS IN: helicase activity, DNA binding, zinc ion binding, nucleic acid binding, ATP binding; EXPRESSED IN: 21 plant structures; EXPRESSED DURING: 11 growth stages; CONTAINS InterPro DOMAIN/s: Zinc finger, RING-type (InterPro:IPR001841), Zinc finger, PHD-type, conserved site (InterPro:IPR019786), Zinc finger, PHD-type (…	---	---	---	---	---
405	AT2G47070	SS-Subnetwork12	12	MS-	MS-	TF-	---	squamosa promoter binding protein-like 1	member of SPL gene family, encodes DNA binding proteins and putative transcription factors. All have the SBP-box, which encodes the SBP-domain, required for and sufficient for interaction with DNA.	squamosa promoter binding protein-like 1 (SPL1); FUNCTIONS IN: DNA binding, sequence-specific DNA binding transcription factor activity; INVOLVED IN: regulation of transcription; LOCATED IN: nucleus; EXPRESSED IN: 22 plant structures; EXPRESSED DURING: 13 growth stages; CONTAINS InterPro DOMAIN/s: Transcription factor, SBP-box (InterPro:IPR004333), Ankyrin repeat-containing domain (InterPro:IPR02…	SPL1	squamosa promoter binding protein-like 1	---	leaf growth and the induction of flowering	10.4161/psb.5.6.11646
406	AT4G38900	SS-Subnetwork12	12	MS-	MS-	TF-	---	Basic-leucine zipper (bZIP) transcription factor family protein	---	Basic-leucine zipper (bZIP) transcription factor family protein; FUNCTIONS IN: DNA binding, sequence-specific DNA binding transcription factor activity; INVOLVED IN: regulation of transcription, DNA-dependent; LOCATED IN: nucleus; EXPRESSED IN: 24 plant structures; EXPRESSED DURING: 13 growth stages; CONTAINS InterPro DOMAIN/s: Basic-leucine zipper (bZIP) transcription factor (InterPro:IPR004827)…	---	---	---	Lateral root formation	10.1371/journal.pone.0043414
407	AT5G12440	SS-Subnetwork12	12	MS-	MS-	TF-	---	CCCH-type zinc fingerfamily protein with RNA-binding domain	---	CCCH-type zinc fingerfamily protein with RNA-binding domain; FUNCTIONS IN: nucleotide binding, zinc ion binding, nucleic acid binding; INVOLVED IN: biological_process unknown; EXPRESSED IN: 21 plant structures; EXPRESSED DURING: 13 growth stages; CONTAINS InterPro DOMAIN/s: Zinc finger, CCCH-type (InterPro:IPR000571), RNA recognition motif, RNP-1 (InterPro:IPR000504), Nucleotide-binding, alpha-be…	---	---	---	---	10.1534/genetics.115.180141
408	AT5G60850	SS-Subnetwork12	12	MS-	MS-	TF-	---	OBF binding protein 4	Encodes a zinc finger protein.	OBF binding protein 4 (OBP4); CONTAINS InterPro DOMAIN/s: Zinc finger, Dof-type (InterPro:IPR003851); BEST Arabidopsis thaliana protein match is: DOF zinc finger protein 1 (TAIR:AT1G51700.1); Has 1807 Blast hits to 1807 proteins in 277 species: Archae - 0; Bacteria - 0; Metazoa - 736; Fungi - 347; Plants - 385; Viruses - 0; Other Eukaryotes - 339 (source: NCBI BLink).	OBP4	OBF binding protein 4	---	root growth and promotes callus formation	10.1111/nph.14315
409	AT4G23980	SS-Subnetwork13	13	MS-Subnetwork29	29	TF-Subnetwork10	10	auxin response factor 9	Encodes auxin response factor 9 (ARF9).	auxin response factor 9 (ARF9); FUNCTIONS IN: sequence-specific DNA binding transcription factor activity; INVOLVED IN: regulation of transcription, DNA-dependent; LOCATED IN: nucleus; EXPRESSED IN: 22 plant structures; EXPRESSED DURING: 13 growth stages; CONTAINS InterPro DOMAIN/s: Aux/IAA-ARF-dimerisation (InterPro:IPR011525), Transcriptional factor B3 (InterPro:IPR003340), AUX/IAA protein (Int…	ARF9	auxin response factor 9	Stress rolerance and development	Encodes auxin response factor 9 (ARF9)	10.1073/pnas.96.10.5844
410	AT1G14510	SS-Subnetwork13	13	MS-	MS-	TF-Subnetwork10	10	alfin-like 7	AL7 encodes a member of the Alfin-Like family of nuclear-localized PhD domain containing homeodomain proteins. Binds to H3K4 di or trimethylated DNA.	alfin-like 7 (AL7); CONTAINS InterPro DOMAIN/s: Zinc finger, PHD-type, conserved site (InterPro:IPR019786), Protein of unknown function DUF3594 (InterPro:IPR021998), Zinc finger, PHD-type (InterPro:IPR001965), Zinc finger, FYVE/PHD-type (InterPro:IPR011011), Zinc finger, PHD-finger (InterPro:IPR019787); BEST Arabidopsis thaliana protein match is: alfin-like 6 (TAIR:AT2G02470.1); Has 1825 Blast hi…	AL7	alfin-like 7	Stress rolerance and development	salt tolerance	10.1371/journal.pone.0066838
411	AT1G25580	SS-Subnetwork13	13	MS-	MS-	TF-Subnetwork10	10	NAC (No Apical Meristem) domain transcriptional regulator superfamily protein	Encodes suppressor of gamma response 1 (SOG1), a putative transcription factor governing multiple responses to DNA damage.	SUPPRESSOR OF GAMMA RADIATION 1 (SOG1); FUNCTIONS IN: sequence-specific DNA binding transcription factor activity; INVOLVED IN: multicellular organismal development, response to gamma radiation, DNA damage checkpoint, regulation of meiosis; LOCATED IN: cellular_component unknown; EXPRESSED IN: 23 plant structures; EXPRESSED DURING: 13 growth stages; CONTAINS InterPro DOMAIN/s: No apical meristem …	SOG1	SUPPRESSOR OF GAMMA RADIATION 1	Stress rolerance and development	root meristem size	10.1111/gtc.12255
412	AT1G32150	SS-Subnetwork13	13	MS-	MS-	TF-Subnetwork10	10	basic region/leucine zipper transcription factor 68	Encodes a G group bZIP transcription factor family member that can bind cis elements with an ACGT core, such as G-box, Hex, C-box and As-1. The protein is localized in the nucleus and can homodimerize and can heterodimerize with other G group members.	basic region/leucine zipper transcription factor 68 (bZIP68); FUNCTIONS IN: sequence-specific DNA binding, sequence-specific DNA binding transcription factor activity; INVOLVED IN: transcription, DNA-dependent, regulation of transcription, DNA-dependent, regulation of transcription; LOCATED IN: nucleus; EXPRESSED IN: 24 plant structures; EXPRESSED DURING: 14 growth stages; CONTAINS InterPro DOMAI…	bZIP68	basic region/leucine zipper transcription factor 68	Stress rolerance and development	hypocotyl elongation during the early stages	10.1007/s00709-014-0726-9
413	AT1G49950	SS-Subnetwork13	13	MS-	MS-	TF-Subnetwork10	10	telomere repeat binding factor 1	Encodes a telomeric DNA binding protein. In vitro, an N-terminal Myb domain enables it to interact with double-stranded telomeric repeats.	telomere repeat binding factor 1 (TRB1); FUNCTIONS IN: DNA binding, protein homodimerization activity, sequence-specific DNA binding transcription factor activity, double-stranded telomeric DNA binding; INVOLVED IN: in 8 processes; LOCATED IN: nucleus, nucleosome; EXPRESSED IN: 24 plant structures; EXPRESSED DURING: 14 growth stages; CONTAINS InterPro DOMAIN/s: Winged helix-turn-helix transcripti…	TRB1	telomere repeat binding factor 1	Stress rolerance and development	---	---
414	AT1G50640	SS-Subnetwork13	13	MS-	MS-	TF-Subnetwork10	10	ethylene responsive element binding factor 3	encodes a member of the ERF (ethylene response factor) subfamily B-1 of ERF/AP2 transcription factor family (ATERF-3). The protein contains one AP2 domain. There are 15 members in this subfamily including ATERF-3, ATERF-4, ATERF-7, and leafy petiole.	ethylene responsive element binding factor 3 (ERF3); CONTAINS InterPro DOMAIN/s: DNA-binding, integrase-type (InterPro:IPR016177), Pathogenesis-related transcriptional factor/ERF, DNA-binding (InterPro:IPR001471); BEST Arabidopsis thaliana protein match is: ethylene response factor 7 (TAIR:AT3G20310.1); Has 5989 Blast hits to 5713 proteins in 252 species: Archae - 0; Bacteria - 0; Metazoa - 1; Fu…	ERF3	ethylene responsive element binding factor 3	Stress rolerance and development	defense response, ethylene-activated signaling pathway, negative regulation of ethylene-activated signaling pathway	10.​1105/​tpc.​15.​00227
415	AT1G54390	SS-Subnetwork13	13	MS-	MS-	TF-Subnetwork10	10	PHD finger protein-related	ING2 encodes a member of the Inhibitor of Growth family of nuclear-localized PhD domain containing homeodomain proteins. Binds to H3K4 di or trimethylated DNA.	INHIBITOR OF GROWTH 2 (ING2); CONTAINS InterPro DOMAIN/s: Zinc finger, PHD-type (InterPro:IPR001965), Zinc finger, FYVE/PHD-type (InterPro:IPR011011), Zinc finger, PHD-finger (InterPro:IPR019787); BEST Arabidopsis thaliana protein match is: RING/FYVE/PHD zinc finger superfamily protein (TAIR:AT3G24010.1); Has 1316 Blast hits to 1312 proteins in 191 species: Archae - 0; Bacteria - 0; Metazoa - 731…	ING2	INHIBITOR OF GROWTH 2	Stress rolerance and development	INHIBITOR OF GROWTH 2	10.1111/j.1365-313X.2009.03795.x
416	AT2G31370	SS-Subnetwork13	13	MS-	MS-	TF-Subnetwork10	10	Basic-leucine zipper (bZIP) transcription factor family protein	---	Basic-leucine zipper (bZIP) transcription factor family protein; CONTAINS InterPro DOMAIN/s: Basic-leucine zipper (bZIP) transcription factor (InterPro:IPR004827), bZIP transcription factor, bZIP-1 (InterPro:IPR011616); BEST Arabidopsis thaliana protein match is: Basic-leucine zipper (bZIP) transcription factor family protein (TAIR:AT1G06070.1).	POSF21	---	Stress rolerance and development	regulation of anthocyanins under salt stress	10.1007/s11103-013-0099-z
417	AT2G41900	SS-Subnetwork13	13	MS-	MS-	TF-Subnetwork10	10	CCCH-type zinc finger protein with ARM repeat domain	---	CCCH-type zinc finger protein with ARM repeat domain; CONTAINS InterPro DOMAIN/s: Zinc finger, CCCH-type (InterPro:IPR000571), Ankyrin repeat-containing domain (InterPro:IPR020683), Ankyrin repeat (InterPro:IPR002110); BEST Arabidopsis thaliana protein match is: CCCH-type zinc finger protein with ARM repeat domain (TAIR:AT5G12850.1); Has 5399 Blast hits to 3519 proteins in 384 species: Archae - 1…	OXS2	OXIDATIVE STRESS 2	Stress rolerance and development	Stress tolerance	10.1038/emboj.2011.270
418	AT2G42400	SS-Subnetwork13	13	MS-	MS-	TF-Subnetwork10	10	vascular plant one zinc finger protein 2	---	vascular plant one zinc finger protein 2 (VOZ2); BEST Arabidopsis thaliana protein match is: vascular plant one zinc finger protein (TAIR:AT1G28520.2); Has 87 Blast hits to 82 proteins in 14 species: Archae - 0; Bacteria - 0; Metazoa - 0; Fungi - 0; Plants - 83; Viruses - 0; Other Eukaryotes - 4 (source: NCBI BLink).	VOZ2	vascular plant one zinc finger protein 2	Stress rolerance and development	decreases abiotic stress resistance	10.4161/psb.23358
419	AT2G47900	SS-Subnetwork13	13	MS-	MS-	TF-Subnetwork10	10	tubby like protein 3	Member of TLP family	tubby like protein 3 (TLP3); FUNCTIONS IN: phosphoric diester hydrolase activity, sequence-specific DNA binding transcription factor activity; INVOLVED IN: regulation of transcription; LOCATED IN: cellular_component unknown; EXPRESSED IN: 22 plant structures; EXPRESSED DURING: 13 growth stages; CONTAINS InterPro DOMAIN/s: F-box domain, cyclin-like (InterPro:IPR001810), Tubby, C-terminal (InterPro…	TLP3	tubby like protein 3	Stress rolerance and development	response to ABA and osmotic stress	10.1007/s11103-014-0241-6
420	AT3G10113	SS-Subnetwork13	13	MS-	MS-	TF-Subnetwork10	10	Homeodomain-like superfamily protein	---	Homeodomain-like superfamily protein; CONTAINS InterPro DOMAIN/s: SANT, DNA-binding (InterPro:IPR001005), Homeodomain-like (InterPro:IPR009057), Myb, DNA-binding (InterPro:IPR014778), HTH transcriptional regulator, Myb-type, DNA-binding (InterPro:IPR017930), Myb-like DNA-binding domain, SHAQKYF class (InterPro:IPR006447); BEST Arabidopsis thaliana protein match is: Homeodomain-like superfamily pr…	---	---	Stress rolerance and development	---	---
421	AT3G24050	SS-Subnetwork13	13	MS-	MS-	TF-Subnetwork10	10	GATA transcription factor 1	Encodes a member of the GATA factor family of zinc finger transcription factors.	GATA transcription factor 1 (GATA1); CONTAINS InterPro DOMAIN/s: Zinc finger, NHR/GATA-type (InterPro:IPR013088), Zinc finger, GATA-type (InterPro:IPR000679); BEST Arabidopsis thaliana protein match is: GATA transcription factor 9 (TAIR:AT4G32890.1); Has 1635 Blast hits to 1587 proteins in 195 species: Archae - 0; Bacteria - 2; Metazoa - 169; Fungi - 549; Plants - 842; Viruses - 0; Other Eukaryot…	GATA1	GATA transcription factor 1	Stress rolerance and development	---	---
422	AT4G02560	SS-Subnetwork13	13	MS-	MS-	TF-Subnetwork10	10	Homeodomain-like superfamily protein	Encodes a nuclear localized protein with similarity to transcriptional regulators. Recessive mutants are late flowering. Expression of LFY is reduced in LD mutants.	luminidependens (LD); CONTAINS InterPro DOMAIN/s: Homeobox (InterPro:IPR001356), Homeodomain-like (InterPro:IPR009057), Homeodomain-related (InterPro:IPR012287).	LD	luminidependens	Stress rolerance and development	---	---
423	AT4G28610	SS-Subnetwork13	13	MS-	MS-	TF-Subnetwork10	10	phosphate starvation response 1	Similar to phosphate starvation response gene from Chlamydomonas. Weakly responsive to phosphate starvation. Acts upstream of PHO2 in phosphate signaling.	phosphate starvation response 1 (PHR1); CONTAINS InterPro DOMAIN/s: Homeodomain-like (InterPro:IPR009057), Myb, DNA-binding (InterPro:IPR014778), HTH transcriptional regulator, Myb-type, DNA-binding (InterPro:IPR017930), Myb-like DNA-binding domain, SHAQKYF class (InterPro:IPR006447), Homeodomain-related (InterPro:IPR012287); BEST Arabidopsis thaliana protein match is: myb-like HTH transcriptiona…	PHR1	phosphate starvation response 1	Stress rolerance and development	phosphate-responsive	10.1104/pp.114.237990
424	AT4G36780	SS-Subnetwork13	13	MS-	MS-	TF-Subnetwork10	10	BES1/BZR1 homolog 2	---	BES1/BZR1 homolog 2 (BEH2); CONTAINS InterPro DOMAIN/s: BZR1, transcriptional repressor (InterPro:IPR008540); BEST Arabidopsis thaliana protein match is: BES1/BZR1 homolog 1 (TAIR:AT3G50750.1); Has 773 Blast hits to 298 proteins in 42 species: Archae - 2; Bacteria - 6; Metazoa - 9; Fungi - 12; Plants - 241; Viruses - 1; Other Eukaryotes - 502 (source: NCBI BLink).	BEH2	BES1/BZR1 homolog 2	Stress rolerance and development	brassinosteroid homeostasis and growth responses	10.1126/science.1107580
425	AT5G02810	SS-Subnetwork13	13	MS-	MS-	TF-Subnetwork10	10	pseudo-response regulator 7	PRR7 and PRR9 are partially redundant essential components of a temperature-sensitive circadian system. CCA1 and LHY had a positive effect on PRR7 expression levels. Acts as transcriptional repressor of CCA1 and LHY.	pseudo-response regulator 7 (PRR7); CONTAINS InterPro DOMAIN/s: CheY-like (InterPro:IPR011006), Signal transduction response regulator, receiver domain (InterPro:IPR001789), CCT domain (InterPro:IPR010402); BEST Arabidopsis thaliana protein match is: pseudo-response regulator 3 (TAIR:AT5G60100.3); Has 30201 Blast hits to 17322 proteins in 780 species: Archae - 12; Bacteria - 1396; Metazoa - 17338…	PRR7	pseudo-response regulator 7	Stress rolerance and development	directs abiotic stress responses of the circadian clock	10.1073/pnas.1418483111
426	AT5G12400	SS-Subnetwork13	13	MS-	MS-	TF-Subnetwork10	10	DNA binding;zinc ion binding;DNA binding	---	DNA binding;zinc ion binding;DNA binding; FUNCTIONS IN: DNA binding, zinc ion binding; INVOLVED IN: regulation of transcription, DNA-dependent; LOCATED IN: nucleus; EXPRESSED IN: 18 plant structures; EXPRESSED DURING: 9 growth stages; CONTAINS InterPro DOMAIN/s: AT hook, DNA-binding motif (InterPro:IPR017956), DDT domain (InterPro:IPR004022), Zinc finger, PHD-type, conserved site (InterPro:IPR019…	---	---	Stress rolerance and development	---	---
427	AT5G44800	SS-Subnetwork13	13	MS-	MS-	TF-Subnetwork10	10	chromatin remodeling 4	---	chromatin remodeling 4 (CHR4); FUNCTIONS IN: in 6 functions; INVOLVED IN: chromatin assembly or disassembly, regulation of transcription; LOCATED IN: chromatin, nucleus; EXPRESSED IN: 24 plant structures; EXPRESSED DURING: 11 growth stages; CONTAINS InterPro DOMAIN/s: Protein of unknown function DUF1087 (InterPro:IPR009463), Zinc finger, PHD-type, conserved site (InterPro:IPR019786), Zinc finger,…	PKR1	PICKLE RELATED 1	Stress rolerance and development	egulates the transition from embryonic to vegetative development	10.1073/pnas.96.24.13839
428	AT3G11100	SS-Subnetwork13	13	MS-	MS-	TF-Subnetwork12	12	sequence-specific DNA binding transcription factors	---	sequence-specific DNA binding transcription factors; FUNCTIONS IN: sequence-specific DNA binding transcription factor activity; INVOLVED IN: regulation of transcription; LOCATED IN: nucleus; EXPRESSED IN: 24 plant structures; EXPRESSED DURING: 15 growth stages; CONTAINS InterPro DOMAIN/s: MADF domain (InterPro:IPR006578); BEST Arabidopsis thaliana protein match is: sequence-specific DNA binding t…	---	---	Stress rolerance and development	---	---
429	AT3G51120	SS-Subnetwork13	13	MS-	MS-	TF-	---	DNA binding;zinc ion binding;nucleic acid binding;nucleic acid binding	---	DNA binding;zinc ion binding;nucleic acid binding;nucleic acid binding; FUNCTIONS IN: DNA binding, zinc ion binding, nucleic acid binding; INVOLVED IN: histone modification, transcription initiation; LOCATED IN: nucleus; EXPRESSED IN: 22 plant structures; EXPRESSED DURING: 13 growth stages; CONTAINS InterPro DOMAIN/s: Zinc finger, CCCH-type (InterPro:IPR000571), Plus-3 domain, subgroup (InterPro:…	---	---	Stress rolerance and development	development	10.1371/journal.pgen.1005771
430	AT5G65670	SS-Subnetwork13	13	MS-	MS-	TF-	---	indole-3-acetic acid inducible 9	auxin (indole-3-acetic acid) induced gene	indole-3-acetic acid inducible 9 (IAA9); CONTAINS InterPro DOMAIN/s: Aux/IAA-ARF-dimerisation (InterPro:IPR011525), AUX/IAA protein (InterPro:IPR003311); BEST Arabidopsis thaliana protein match is: indoleacetic acid-induced protein 8 (TAIR:AT2G22670.4); Has 2120 Blast hits to 2118 proteins in 85 species: Archae - 0; Bacteria - 0; Metazoa - 1; Fungi - 3; Plants - 2115; Viruses - 0; Other Eukaryote…	IAA9	indole-3-acetic acid inducible 9	Stress rolerance and development	---	---
431	AT3G16870	SS-Subnetwork14	14	MS-Subnetwork9	9	TF-Subnetwork25	25	GATA transcription factor 17	Encodes a member of the GATA factor family of zinc finger transcription factors.	GATA transcription factor 17 (GATA17); FUNCTIONS IN: sequence-specific DNA binding transcription factor activity; INVOLVED IN: regulation of transcription, DNA-dependent; EXPRESSED IN: 24 plant structures; EXPRESSED DURING: 15 growth stages; CONTAINS InterPro DOMAIN/s: Zinc finger, NHR/GATA-type (InterPro:IPR013088), Zinc finger, GATA-type (InterPro:IPR000679); BEST Arabidopsis thaliana protein m…	GATA17	GATA transcription factor 17	---	---	---
432	AT3G54320	SS-Subnetwork14	14	MS-Subnetwork9	9	TF-Subnetwork25	25	Integrase-type DNA-binding superfamily protein	WRINKLED1 encodes transcription factor of the AP2/ERWEBP class. Protein has two plant-specific (AP2/EREB) DNA-binding domains and is involved in the control of storage compound biosynthesis in Arabidopsis. Mutants have wrinkled seed phenotype, due to a defect in the incorporation of sucrose and glucose into triacylglycerols. Transgenic sGsL plants (21-day-old) grown on 6% sucrose for 24 hours had…	WRINKLED 1 (WRI1); CONTAINS InterPro DOMAIN/s: DNA-binding, integrase-type (InterPro:IPR016177), Pathogenesis-related transcriptional factor/ERF, DNA-binding (InterPro:IPR001471); BEST Arabidopsis thaliana protein match is: Integrase-type DNA-binding superfamily protein (TAIR:AT1G79700.2); Has 35333 Blast hits to 34131 proteins in 2444 species: Archae - 798; Bacteria - 22429; Metazoa - 974; Fungi…	WRI1	WRINKLED 1	---	---	---
433	AT4G25210	SS-Subnetwork14	14	MS-Subnetwork9	9	TF-Subnetwork25	25	DNA-binding storekeeper protein-related transcriptional regulator	---	DNA-binding storekeeper protein-related transcriptional regulator; FUNCTIONS IN: transcription regulator activity; INVOLVED IN: biological_process unknown; LOCATED IN: nucleolus, chloroplast; EXPRESSED IN: 23 plant structures; EXPRESSED DURING: 13 growth stages; CONTAINS InterPro DOMAIN/s: Protein of unknown function DUF573 (InterPro:IPR007592); BEST Arabidopsis thaliana protein match is: DNA-bin…	---	---	---	---	---
434	AT5G03740	SS-Subnetwork14	14	MS-Subnetwork9	9	TF-Subnetwork25	25	histone deacetylase 2C	HD2-type histone deacetylase HDAC. Involved in the ABA and stress responses. Mediates transcriptional repression	histone deacetylase 2C (HD2C); FUNCTIONS IN: histone deacetylase activity, transcription repressor activity, zinc ion binding, nucleic acid binding; INVOLVED IN: response to water deprivation, response to salt stress, response to abscisic acid stimulus; LOCATED IN: nucleolus; EXPRESSED IN: 26 plant structures; EXPRESSED DURING: 15 growth stages; CONTAINS InterPro DOMAIN/s: Zinc finger, C2H2-like …	HDT3	HISTONE DEACETYLASE 3	---	ABA and stress responses	---
435	AT5G06110	SS-Subnetwork14	14	MS-Subnetwork9	9	TF-Subnetwork25	25	DnaJ domain ;Myb-like DNA-binding domain	---	DnaJ domain ;Myb-like DNA-binding domain; FUNCTIONS IN: heat shock protein binding, DNA binding; INVOLVED IN: protein folding; EXPRESSED IN: 23 plant structures; EXPRESSED DURING: 13 growth stages; CONTAINS InterPro DOMAIN/s: Molecular chaperone, heat shock protein, Hsp40, DnaJ (InterPro:IPR015609), Heat shock protein DnaJ, N-terminal (InterPro:IPR001623), Heat shock protein DnaJ, conserved site …	---	---	---	---	---
436	AT5G06550	SS-Subnetwork14	14	MS-Subnetwork9	9	TF-Subnetwork25	25	---	---	CONTAINS InterPro DOMAIN/s: Transcription factor jumonji/aspartyl beta-hydroxylase (InterPro:IPR003347), F-box domain, Skp2-like (InterPro:IPR022364), Transcription factor jumonji (InterPro:IPR013129); BEST Arabidopsis thaliana protein match is: transferases, transferring glycosyl groups (TAIR:AT1G78280.1); Has 1762 Blast hits to 1747 proteins in 292 species: Archae - 0; Bacteria - 297; Metazoa -…	---	---	---	---	---
437	AT5G52170	SS-Subnetwork14	14	MS-Subnetwork9	9	TF-Subnetwork25	25	homeodomain GLABROUS 7	Encodes a homeobox-leucine zipper family protein belonging to the HD-ZIP IV family.	homeodomain GLABROUS 7 (HDG7); FUNCTIONS IN: sequence-specific DNA binding, DNA binding, sequence-specific DNA binding transcription factor activity; INVOLVED IN: regulation of transcription, DNA-dependent, regulation of transcription; LOCATED IN: nucleus; EXPRESSED IN: 7 plant structures; EXPRESSED DURING: seedling growth; CONTAINS InterPro DOMAIN/s: Homeobox (InterPro:IPR001356), Homeodomain-li…	HDG7	homeodomain GLABROUS 7	---	---	---
438	AT2G28450	SS-Subnetwork14	14	MS-	MS-	TF-Subnetwork25	25	zinc finger (CCCH-type) family protein	---	zinc finger (CCCH-type) family protein; FUNCTIONS IN: zinc ion binding, RNA methyltransferase activity, nucleic acid binding; INVOLVED IN: RNA processing; LOCATED IN: cellular_component unknown; EXPRESSED IN: 22 plant structures; EXPRESSED DURING: 13 growth stages; CONTAINS InterPro DOMAIN/s: Zinc finger, CCCH-type (InterPro:IPR000571), (Uracil-5)-methyltransferase (InterPro:IPR010280); BEST Arab…	---	---	---	---	---
439	AT2G36930	SS-Subnetwork14	14	MS-	MS-	TF-Subnetwork25	25	zinc finger (C2H2 type) family protein	---	zinc finger (C2H2 type) family protein; FUNCTIONS IN: zinc ion binding, nucleic acid binding; INVOLVED IN: biological_process unknown; LOCATED IN: intracellular; EXPRESSED IN: 23 plant structures; EXPRESSED DURING: 13 growth stages; CONTAINS InterPro DOMAIN/s: Zinc finger, C2H2-like (InterPro:IPR015880), Zinc finger, U1-type (InterPro:IPR003604), Zinc finger, C2H2-type (InterPro:IPR007087), Zinc …	---	---	---	---	---
440	AT5G28640	SS-Subnetwork14	14	MS-	MS-	TF-Subnetwork25	25	SSXT family protein	Encodes a protein with similarity to mammalian transcriptional coactivator that is involved in cell proliferation during leaf and flower development. Loss of function mutations have narrow, pointed leaves and narrow floral organs. AN3 interacts with members of the growth regulating factor (GRF) family of transcription factors.	ANGUSTIFOLIA 3 (AN3); CONTAINS InterPro DOMAIN/s: SSXT (InterPro:IPR007726); BEST Arabidopsis thaliana protein match is: GRF1-interacting factor 3 (TAIR:AT4G00850.1); Has 1752 Blast hits to 1579 proteins in 197 species: Archae - 0; Bacteria - 58; Metazoa - 1009; Fungi - 145; Plants - 200; Viruses - 1; Other Eukaryotes - 339 (source: NCBI BLink).	GIF1	GRF1-INTERACTING FACTOR 1	---	---	---
441	AT3G44750	SS-Subnetwork14	14	MS-	MS-	TF-	---	histone deacetylase 3	Encodes a histone deacetylase. Controls the development of adaxial/abaxial leaf polarity. Two lines with RNAi-directed against this gene show reduced Agrobacterium-mediated DNA transformation of the roots.	histone deacetylase 3 (HDA3); CONTAINS InterPro DOMAIN/s: Zinc finger, C2H2-type (InterPro:IPR007087), Nucleoplasmin (InterPro:IPR004301); BEST Arabidopsis thaliana protein match is: histone deacetylase 2B (TAIR:AT5G22650.1).	HDT1	---	---	positive regulator of Arabidopsis seed germination	10.1111/j.1365-313X.2005.02588.x
442	AT1G11950	SS-Subnetwork15	15	MS-	MS-	TF-Subnetwork3	3	Transcription factor jumonji (jmjC) domain-containing protein	---	Transcription factor jumonji (jmjC) domain-containing protein; CONTAINS InterPro DOMAIN/s: Transcription factor jumonji/aspartyl beta-hydroxylase (InterPro:IPR003347), Transcription factor jumonji (InterPro:IPR013129); BEST Arabidopsis thaliana protein match is: transcription factor jumonji (jmjC) domain-containing protein (TAIR:AT1G62310.1); Has 30201 Blast hits to 17322 proteins in 780 species:…	---	---	Salt Stress Response	Salt stress pathway	0.1093/jxb/erj098
443	AT5G51980	SS-Subnetwork15	15	MS-	MS-	TF-Subnetwork3	3	Transducin/WD40 repeat-like superfamily protein	---	Transducin/WD40 repeat-like superfamily protein; FUNCTIONS IN: zinc ion binding, nucleic acid binding; INVOLVED IN: biological_process unknown; LOCATED IN: cellular_component unknown; EXPRESSED IN: 23 plant structures; EXPRESSED DURING: 13 growth stages; CONTAINS InterPro DOMAIN/s: Zinc finger, CCCH-type (InterPro:IPR000571), WD40 repeat 2 (InterPro:IPR019782), WD40 repeat, conserved site (InterP…	---	---	Salt Stress Response	---	---
444	AT1G68920	SS-Subnetwork15	15	MS-	MS-	TF-Subnetwork20	20	basic helix-loop-helix (bHLH) DNA-binding superfamily protein	---	basic helix-loop-helix (bHLH) DNA-binding superfamily protein; FUNCTIONS IN: sequence-specific DNA binding transcription factor activity; INVOLVED IN: regulation of transcription; LOCATED IN: nucleus; EXPRESSED IN: 22 plant structures; EXPRESSED DURING: 13 growth stages; CONTAINS InterPro DOMAIN/s: Helix-loop-helix DNA-binding domain (InterPro:IPR001092), Helix-loop-helix DNA-binding (InterPro:IP…	---	---	---	---	---
445	AT1G77250	SS-Subnetwork15	15	MS-	MS-	TF-Subnetwork20	20	RING/FYVE/PHD-type zinc finger family protein	---	RING/FYVE/PHD-type zinc finger family protein; FUNCTIONS IN: DNA binding, zinc ion binding; INVOLVED IN: regulation of transcription, DNA-dependent; EXPRESSED IN: 24 plant structures; EXPRESSED DURING: 15 growth stages; CONTAINS InterPro DOMAIN/s: Zinc finger, PHD-type, conserved site (InterPro:IPR019786), Zinc finger, PHD-type (InterPro:IPR001965), Zinc finger, FYVE/PHD-type (InterPro:IPR011011)…	---	---	---	---	---
446	AT4G37850	SS-Subnetwork15	15	MS-	MS-	TF-Subnetwork20	20	basic helix-loop-helix (bHLH) DNA-binding superfamily protein	---	basic helix-loop-helix (bHLH) DNA-binding superfamily protein; FUNCTIONS IN: DNA binding, sequence-specific DNA binding transcription factor activity; INVOLVED IN: regulation of transcription; LOCATED IN: nucleus; CONTAINS InterPro DOMAIN/s: Helix-loop-helix DNA-binding domain (InterPro:IPR001092), Helix-loop-helix DNA-binding (InterPro:IPR011598); BEST Arabidopsis thaliana protein match is: basi…	---	---	---	---	---
447	AT1G32360	SS-Subnetwork15	15	MS-	MS-	TF-	---	Zinc finger (CCCH-type) family protein	---	Zinc finger (CCCH-type) family protein; CONTAINS InterPro DOMAIN/s: Zinc finger, CCCH-type (InterPro:IPR000571); BEST Arabidopsis thaliana protein match is: Zinc finger C-x8-C-x5-C-x3-H type family protein (TAIR:AT2G35430.1); Has 13421 Blast hits to 5509 proteins in 634 species: Archae - 13; Bacteria - 2784; Metazoa - 4906; Fungi - 574; Plants - 3348; Viruses - 263; Other Eukaryotes - 1533 (sourc…	---	---	---	flowering time	10.1105/tpc.104.025353
448	AT1G53320	SS-Subnetwork15	15	MS-	MS-	TF-	---	tubby like protein 7	Member of TLP family	tubby like protein 7 (TLP7); CONTAINS InterPro DOMAIN/s: Tubby, C-terminal, conserved site (InterPro:IPR018066), Tubby, C-terminal (InterPro:IPR000007); BEST Arabidopsis thaliana protein match is: tubby like protein 3 (TAIR:AT2G47900.2); Has 954 Blast hits to 946 proteins in 118 species: Archae - 0; Bacteria - 0; Metazoa - 352; Fungi - 19; Plants - 468; Viruses - 0; Other Eukaryotes - 115 (source…	TLP7	tubby like protein 7	---	embryo and floral development	10.1104/pp.108.115923
449	AT5G17430	SS-Subnetwork15	15	MS-	MS-	TF-	---	Integrase-type DNA-binding superfamily protein	Encodes an AP2-domain containing protein similar to ANT. Expressed in embryos and lateral root primordium.	BABY BOOM (BBM); CONTAINS InterPro DOMAIN/s: DNA-binding, integrase-type (InterPro:IPR016177), Pathogenesis-related transcriptional factor/ERF, DNA-binding (InterPro:IPR001471); BEST Arabidopsis thaliana protein match is: Integrase-type DNA-binding superfamily protein (TAIR:AT1G51190.1); Has 30201 Blast hits to 17322 proteins in 780 species: Archae - 12; Bacteria - 1396; Metazoa - 17338; Fungi - …	BBM	BABY BOOM	---	lateral root primordium.	10.1073/pnas.1109683109
450	AT5G27610	SS-Subnetwork15	15	MS-	MS-	TF-	---	DIRP ;Myb-like DNA-binding domain	---	ALWAYS EARLY 1 (ALY1); FUNCTIONS IN: DNA binding, sequence-specific DNA binding transcription factor activity; INVOLVED IN: biological_process unknown; LOCATED IN: cellular_component unknown; EXPRESSED IN: sperm cell, male gametophyte, flower, pollen tube; EXPRESSED DURING: L mature pollen stage, M germinated pollen stage, 4 anthesis, petal differentiation and expansion stage; CONTAINS InterPro D…	ATALY1	ARABIDOPSIS THALIANA ALWAYS EARLY 1	---	control of flowering time	10.1007/s00299-015-1927-1
451	AT5G63260	SS-Subnetwork15	15	MS-	MS-	TF-	---	Zinc finger C-x8-C-x5-C-x3-H type family protein	---	Zinc finger C-x8-C-x5-C-x3-H type family protein; FUNCTIONS IN: zinc ion binding, nucleic acid binding; INVOLVED IN: biological_process unknown; EXPRESSED IN: 24 plant structures; EXPRESSED DURING: 14 growth stages; CONTAINS InterPro DOMAIN/s: Zinc finger, CCCH-type (InterPro:IPR000571); BEST Arabidopsis thaliana protein match is: Zinc finger C-x8-C-x5-C-x3-H type family protein (TAIR:AT3G48440.1…	---	---	---	---	---
452	AT1G21000	SS-Subnetwork16	16	MS-Subnetwork16	16	TF-Subnetwork11	11	PLATZ transcription factor family protein	---	PLATZ transcription factor family protein; FUNCTIONS IN: binding; INVOLVED IN: biological_process unknown; EXPRESSED IN: 21 plant structures; EXPRESSED DURING: 10 growth stages; CONTAINS InterPro DOMAIN/s: Protein of unknown function DUF597 (InterPro:IPR006734); BEST Arabidopsis thaliana protein match is: PLATZ transcription factor family protein (TAIR:AT1G76590.1); Has 30201 Blast hits to 17322 …	---	---	response to ABA	biological_process	http://www.pomics.com/lee_8_6_2015_479_484.pdf
453	AT1G51140	SS-Subnetwork16	16	MS-Subnetwork16	16	TF-Subnetwork11	11	basic helix-loop-helix (bHLH) DNA-binding superfamily protein	---	basic helix-loop-helix (bHLH) DNA-binding superfamily protein; FUNCTIONS IN: DNA binding, sequence-specific DNA binding transcription factor activity; INVOLVED IN: regulation of transcription; LOCATED IN: nucleus; EXPRESSED IN: 22 plant structures; EXPRESSED DURING: 13 growth stages; CONTAINS InterPro DOMAIN/s: Helix-loop-helix DNA-binding domain (InterPro:IPR001092), Helix-loop-helix DNA-binding…	---	---	response to ABA	ABA-RESPONSIVE KINASE SUBSTRATE 1,	10.1038/srep17587
454	AT1G69490	SS-Subnetwork16	16	MS-Subnetwork16	16	TF-Subnetwork11	11	NAC-like, activated by AP3/PI	Encodes a member of the NAC transcription factor gene family. It is expressed in floral primordia and upregulated by AP3 and PI. Its expression is associated with leaf senescence.	NAC-like, activated by AP3/PI (NAP); CONTAINS InterPro DOMAIN/s: No apical meristem (NAM) protein (InterPro:IPR003441); BEST Arabidopsis thaliana protein match is: NAC domain containing protein 25 (TAIR:AT1G61110.1); Has 3046 Blast hits to 3040 proteins in 76 species: Archae - 0; Bacteria - 0; Metazoa - 0; Fungi - 0; Plants - 3046; Viruses - 0; Other Eukaryotes - 0 (source: NCBI BLink).	NAP	NAC-like, activated by AP3/PI	response to ABA	---	---
455	AT2G18550	SS-Subnetwork16	16	MS-Subnetwork16	16	TF-Subnetwork11	11	homeobox protein 21	Encodes a homeodomain leucine zipper class I (HD-Zip I) protein.	homeobox protein 21 (HB21); FUNCTIONS IN: DNA binding, sequence-specific DNA binding transcription factor activity; INVOLVED IN: regulation of transcription, DNA-dependent, regulation of transcription; LOCATED IN: nucleus; EXPRESSED IN: 21 plant structures; EXPRESSED DURING: 13 growth stages; CONTAINS InterPro DOMAIN/s: Homeobox, conserved site (InterPro:IPR017970), Homeobox (InterPro:IPR001356),…	HB21	homeobox protein 21	response to ABA	Encodes a homeodomain leucine zipper class I (HD-Zip I) protein	http://hdl.handle.net/10486/675213
456	AT2G46270	SS-Subnetwork16	16	MS-Subnetwork16	16	TF-Subnetwork11	11	G-box binding factor 3	encodes a bZIP G-box binding protein whose expression is induced by ABA. It has been shown to bind to Adh that contains the G-box and is induced by cold and water deprivation. GBF3 has been shown to be expressed mostly in the root and dark-grown leaves. GBF3 can act as homodimers and as heterodimers with GFB1, GBF2 and GBF4. In addition, GBF3_ÿs DNA binding activity is enhanced by GIP1, GPRI1 and…	G-box binding factor 3 (GBF3); CONTAINS InterPro DOMAIN/s: Basic-leucine zipper (bZIP) transcription factor (InterPro:IPR004827), G-box binding, MFMR (InterPro:IPR012900), bZIP transcription factor, bZIP-1 (InterPro:IPR011616); BEST Arabidopsis thaliana protein match is: G-box binding factor 2 (TAIR:AT4G01120.1); Has 2450 Blast hits to 2449 proteins in 240 species: Archae - 2; Bacteria - 73; Meta…	GBF3	G-box binding factor 3	response to ABA	encodes a bZIP G-box binding protein whose expression is induced by ABA.	10.1074/jbc.275.3.1723
457	AT3G19290	SS-Subnetwork16	16	MS-Subnetwork16	16	TF-Subnetwork11	11	ABRE binding factor 4	bZIP transcription factor with specificity for abscisic acid-responsive elements (ABRE). Mediate ABA-dependent stress responses.	ABRE binding factor 4 (ABF4); CONTAINS InterPro DOMAIN/s: Basic-leucine zipper (bZIP) transcription factor (InterPro:IPR004827), bZIP transcription factor, bZIP-1 (InterPro:IPR011616); BEST Arabidopsis thaliana protein match is: abscisic acid responsive element-binding factor 1 (TAIR:AT1G49720.1).	AREB2	ABA-RESPONSIVE ELEMENT BINDING PROTEIN 2	response to ABA	bZIP transcription factor with specificity for abscisic acid-responsive elements (ABRE)	10.1074/jbc.275.3.1723
458	AT3G61890	SS-Subnetwork16	16	MS-Subnetwork16	16	TF-Subnetwork11	11	homeobox 12	Encodes a homeodomain leucine zipper class I (HD-Zip I) protein. Loss of function mutant has abnormally shaped leaves and stems.	homeobox 12 (HB-12); CONTAINS InterPro DOMAIN/s: Homeobox, conserved site (InterPro:IPR017970), Homeobox (InterPro:IPR001356), Homeodomain-like (InterPro:IPR009057), Helix-turn-helix motif, lambda-like repressor (InterPro:IPR000047), Leucine zipper, homeobox-associated (InterPro:IPR003106), Homeodomain-related (InterPro:IPR012287); BEST Arabidopsis thaliana protein match is: homeobox 7 (TAIR:AT2G…	HB-12	homeobox 12	response to ABA	response to abscisic acid	10.1006/bbrc.2001.4904
459	AT4G29190	SS-Subnetwork16	16	MS-Subnetwork16	16	TF-Subnetwork11	11	Zinc finger C-x8-C-x5-C-x3-H type family protein	---	Zinc finger C-x8-C-x5-C-x3-H type family protein; CONTAINS InterPro DOMAIN/s: Zinc finger, CCCH-type (InterPro:IPR000571); BEST Arabidopsis thaliana protein match is: CCCH-type zinc finger family protein (TAIR:AT2G19810.1); Has 726 Blast hits to 700 proteins in 125 species: Archae - 0; Bacteria - 0; Metazoa - 157; Fungi - 3; Plants - 406; Viruses - 0; Other Eukaryotes - 160 (source: NCBI BLink).	OZF2	oxidation-related zinc finger 2	response to ABA	OXIDATION-RELATED ZINC FINGER 2	10.1007/s11240-016-0957-x
460	AT5G52660	SS-Subnetwork16	16	MS-Subnetwork16	16	TF-Subnetwork11	11	Homeodomain-like superfamily protein	---	Homeodomain-like superfamily protein; CONTAINS InterPro DOMAIN/s: SANT, DNA-binding (InterPro:IPR001005), Homeodomain-like (InterPro:IPR009057), Myb, DNA-binding (InterPro:IPR014778), HTH transcriptional regulator, Myb-type, DNA-binding (InterPro:IPR017930), Myb-like DNA-binding domain, SHAQKYF class (InterPro:IPR006447); BEST Arabidopsis thaliana protein match is: Homeodomain-like superfamily pr…	---	---	response to ABA	response to abscisic acid	---
461	AT4G25480	SS-Subnetwork16	16	MS-Subnetwork17	17	TF-Subnetwork3	3	dehydration response element B1A	encodes a member of the DREB subfamily A-1 of ERF/AP2 transcription factor family (CBF3). The protein contains one AP2 domain. There are six members in this subfamily, including CBF1, CBF2, and CBF3. This gene is involved in response to low temperature and abscisic acid.	dehydration response element B1A (DREB1A); CONTAINS InterPro DOMAIN/s: DNA-binding, integrase-type (InterPro:IPR016177), Pathogenesis-related transcriptional factor/ERF, DNA-binding (InterPro:IPR001471); BEST Arabidopsis thaliana protein match is: C-repeat/DRE binding factor 2 (TAIR:AT4G25470.1); Has 30201 Blast hits to 17322 proteins in 780 species: Archae - 12; Bacteria - 1396; Metazoa - 17338;…	DREB1A	dehydration response element B1A	response to ABA	Drought tolerance	10.1093/pcp/pcw084
462	AT5G04760	SS-Subnetwork16	16	MS-Subnetwork17	17	TF-	---	Duplicated homeodomain-like superfamily protein	---	Duplicated homeodomain-like superfamily protein; CONTAINS InterPro DOMAIN/s: SANT, DNA-binding (InterPro:IPR001005), Molecular chaperone, heat shock protein, Hsp40, DnaJ (InterPro:IPR015609), Homeodomain-like (InterPro:IPR009057), Myb, DNA-binding (InterPro:IPR014778), HTH transcriptional regulator, Myb-type, DNA-binding (InterPro:IPR017930), Myb-like DNA-binding domain, SHAQKYF class (InterPro:I…	---	---	response to ABA	promote hypocotyl elongation	10.1111/nph.13401
463	AT1G52890	SS-Subnetwork16	16	MS-	MS-	TF-Subnetwork11	11	NAC domain containing protein 19	encodes a NAC transcription factor whose expression is induced by drought, high salt, and abscisic acid. This gene binds to ERD1 promoter in vitro.	NAC domain containing protein 19 (NAC019); CONTAINS InterPro DOMAIN/s: No apical meristem (NAM) protein (InterPro:IPR003441); BEST Arabidopsis thaliana protein match is: NAC domain containing protein 3 (TAIR:AT3G15500.1); Has 3041 Blast hits to 3033 proteins in 75 species: Archae - 0; Bacteria - 0; Metazoa - 0; Fungi - 0; Plants - 3041; Viruses - 0; Other Eukaryotes - 0 (source: NCBI BLink).	NAC019	NAC domain containing protein 19	response to ABA	a NAC transcription factor whose expression is induced by drought, high salt, and abscisic acid	10.1094/MPMI-06-12-0164-R
464	AT1G76590	SS-Subnetwork16	16	MS-	MS-	TF-Subnetwork19	19	PLATZ transcription factor family protein	---	PLATZ transcription factor family protein; CONTAINS InterPro DOMAIN/s: Protein of unknown function DUF597 (InterPro:IPR006734); BEST Arabidopsis thaliana protein match is: PLATZ transcription factor family protein (TAIR:AT1G21000.1); Has 404 Blast hits to 404 proteins in 27 species: Archae - 0; Bacteria - 0; Metazoa - 2; Fungi - 0; Plants - 402; Viruses - 0; Other Eukaryotes - 0 (source: NCBI BLi…	---	---	response to ABA	salt stress	10.1007/s00425-016-2609-0
465	AT1G73730	SS-Subnetwork16	16	MS-	MS-	TF-	---	ETHYLENE-INSENSITIVE3-like 3	Encodes a putative transcription factor involved in ethylene signalling. Isolated DNA binding domain has been shown to bind DNA in vitro.	ETHYLENE-INSENSITIVE3-like 3 (EIL3); FUNCTIONS IN: DNA binding, sequence-specific DNA binding transcription factor activity; INVOLVED IN: ethylene mediated signaling pathway, cellular response to sulfate starvation, regulation of sulfur metabolic process, regulation of transcription; LOCATED IN: nucleus; EXPRESSED IN: 23 plant structures; EXPRESSED DURING: 15 growth stages; CONTAINS InterPro DOMA…	SLIM1	SULFUR LIMITATION 1	response to ABA	---	---
466	AT3G12980	SS-Subnetwork16	16	MS-	MS-	TF-	---	histone acetyltransferase of the CBP family 5	Encodes an enzyme with histone acetyltransferase activity that can use both H3 and H4 histones as substrates. No single prior lysine acetylation is sufficient to block HAC5 acetylation of the H3 or H4 peptides, suggesting that HAC5 can acetylate any of several lysines present in the peptides. Di-acetylation of both lysines 9 and 14 on the H3 peptide significantly reduces the level of incorporated…	histone acetyltransferase of the CBP family 5 (HAC5); FUNCTIONS IN: histone acetyltransferase activity; INVOLVED IN: flower development, protein amino acid acetylation; LOCATED IN: nucleus; EXPRESSED IN: 26 plant structures; EXPRESSED DURING: 15 growth stages; CONTAINS InterPro DOMAIN/s: Histone H3-K56 acetyltransferase, RTT109 (InterPro:IPR013178), Zinc finger, PHD-type, conserved site (InterPro…	HAC5	histone acetyltransferase of the CBP family 5	response to ABA	regulates abiotic stress tolerance	10.1111/jipb.12246
467	AT4G37180	SS-Subnetwork16	16	MS-	MS-	TF-	---	Homeodomain-like superfamily protein	myb family transcription factor, contains Pfam domain, PF00249: Myb-like DNA-binding domain l; also isolated as a putative cytoskeletal protein in a yeast screen	Homeodomain-like superfamily protein; CONTAINS InterPro DOMAIN/s: Homeodomain-like (InterPro:IPR009057), Myb, DNA-binding (InterPro:IPR014778), Homeodomain-related (InterPro:IPR012287), HTH transcriptional regulator, Myb-type, DNA-binding (InterPro:IPR017930), Myb-like DNA-binding domain, SHAQKYF class (InterPro:IPR006447); BEST Arabidopsis thaliana protein match is: Homeodomain-like superfamily …	---	---	response to ABA	cadmium tolerance	10.1111/j.1469-8137.2009.03132.x
468	AT5G47390	SS-Subnetwork16	16	MS-	MS-	TF-	---	myb-like transcription factor family protein	---	myb-like transcription factor family protein; CONTAINS InterPro DOMAIN/s: SANT, DNA-binding (InterPro:IPR001005), Homeodomain-like (InterPro:IPR009057), Myb, DNA-binding (InterPro:IPR014778), Zinc finger, CCHC-type (InterPro:IPR001878), HTH transcriptional regulator, Myb-type, DNA-binding (InterPro:IPR017930), Myb-like DNA-binding domain, SHAQKYF class (InterPro:IPR006447); BEST Arabidopsis thali…	---	---	response to ABA	repressing a large number of genes	10.1104/pp.15.00409
469	AT1G08320	SS-Subnetwork17	17	MS-Subnetwork6	6	TF-Subnetwork8	8	bZIP transcription factor family protein	---	bZIP transcription factor family protein; FUNCTIONS IN: DNA binding, sequence-specific DNA binding transcription factor activity; INVOLVED IN: regulation of transcription, DNA-dependent; EXPRESSED IN: 9 plant structures; EXPRESSED DURING: 6 growth stages; CONTAINS InterPro DOMAIN/s: Basic-leucine zipper (bZIP) transcription factor (InterPro:IPR004827), bZIP transcription factor, bZIP-1 (InterPro:…	TGA9	TGACG (TGA) motif-binding protein 9	Lateral root and root development	Controls Leaf and Floral Patterning	0.1105/tpc.104.030536
470	AT1G13600	SS-Subnetwork17	17	MS-Subnetwork6	6	TF-Subnetwork8	8	basic leucine-zipper 58	---	basic leucine-zipper 58 (bZIP58); FUNCTIONS IN: DNA binding, protein homodimerization activity, protein heterodimerization activity, sequence-specific DNA binding transcription factor activity; INVOLVED IN: regulation of transcription, DNA-dependent; EXPRESSED IN: 16 plant structures; EXPRESSED DURING: 7 growth stages; CONTAINS InterPro DOMAIN/s: Basic-leucine zipper (bZIP) transcription factor (…	bZIP58	basic leucine-zipper 58	Lateral root and root development	Hierarchical Role in Light Regulation of Development	10.1105/tpc.106.047688
471	AT5G10280	SS-Subnetwork17	17	MS-Subnetwork6	6	TF-Subnetwork8	8	myb domain protein 92	Encodes a putative transcription factor (MYB92).	myb domain protein 92 (MYB92); CONTAINS InterPro DOMAIN/s: SANT, DNA-binding (InterPro:IPR001005), Homeodomain-like (InterPro:IPR009057), Myb, DNA-binding (InterPro:IPR014778), HTH transcriptional regulator, Myb-type, DNA-binding (InterPro:IPR017930), Homeodomain-related (InterPro:IPR012287), Myb transcription factor (InterPro:IPR015495); BEST Arabidopsis thaliana protein match is: myb domain pro…	MYB92	myb domain protein 92	Lateral root and root development	negative regulator of lateral root development	10.1111/nph.12879
472	AT5G16770	SS-Subnetwork17	17	MS-Subnetwork6	6	TF-Subnetwork8	8	myb domain protein 9	Member of the R2R3 factor gene family.	myb domain protein 9 (MYB9); CONTAINS InterPro DOMAIN/s: SANT, DNA-binding (InterPro:IPR001005), Myb, DNA-binding (InterPro:IPR014778), Homeodomain-like (InterPro:IPR009057), Myb transcription factor (InterPro:IPR015495), HTH transcriptional regulator, Myb-type, DNA-binding (InterPro:IPR017930), Homeodomain-related (InterPro:IPR012287); BEST Arabidopsis thaliana protein match is: myb domain prote…	MYB9	myb domain protein 9	Lateral root and root development	root- and shoot-specific genes	10.1111/j.1365-313X.2004.02051.x
473	AT5G57620	SS-Subnetwork17	17	MS-Subnetwork6	6	TF-Subnetwork8	8	myb domain protein 36	Encodes a putative transcription factor (MYB36).	myb domain protein 36 (MYB36); CONTAINS InterPro DOMAIN/s: SANT, DNA-binding (InterPro:IPR001005), Homeodomain-like (InterPro:IPR009057), Myb, DNA-binding (InterPro:IPR014778), HTH transcriptional regulator, Myb-type, DNA-binding (InterPro:IPR017930), Homeodomain-related (InterPro:IPR012287), Myb transcription factor (InterPro:IPR015495); BEST Arabidopsis thaliana protein match is: myb domain pro…	MYB36	myb domain protein 36	Lateral root and root development	Control lateral root primordium boundaries	10.1111/nph.14304
474	AT1G74080	SS-Subnetwork17	17	MS-Subnetwork6	6	TF-	---	myb domain protein 122	Encodes a putative transcription factor, member of the R2R3 factor gene family (MYB122).	myb domain protein 122 (MYB122); CONTAINS InterPro DOMAIN/s: SANT, DNA-binding (InterPro:IPR001005), Homeodomain-like (InterPro:IPR009057), Myb, DNA-binding (InterPro:IPR014778), HTH transcriptional regulator, Myb-type, DNA-binding (InterPro:IPR017930), Homeodomain-related (InterPro:IPR012287), Myb transcription factor (InterPro:IPR015495); BEST Arabidopsis thaliana protein match is: myb domain p…	MYB122	myb domain protein 122	Lateral root and root development	---	---
475	AT2G47810	SS-Subnetwork17	17	MS-Subnetwork6	6	TF-	---	nuclear factor Y, subunit B5	---	nuclear factor Y, subunit B5 (NF-YB5); FUNCTIONS IN: sequence-specific DNA binding transcription factor activity; INVOLVED IN: regulation of transcription, DNA-dependent; LOCATED IN: nucleus, intracellular; EXPRESSED IN: sepal, male gametophyte, root, carpel; EXPRESSED DURING: 4 anthesis; CONTAINS InterPro DOMAIN/s: Transcription factor, CBFA/NFYB, DNA topoisomerase (InterPro:IPR003957), Transcri…	NF-YB5	nuclear factor Y, subunit B5	Lateral root and root development	responses to Pathogens	10.1186/1471-2229-8-68
476	AT5G06839	SS-Subnetwork17	17	MS-Subnetwork6	6	TF-	---	bZIP transcription factor family protein	---	bZIP transcription factor family protein; FUNCTIONS IN: DNA binding, sequence-specific DNA binding transcription factor activity; INVOLVED IN: regulation of transcription, DNA-dependent; EXPRESSED IN: leaf whorl, root, flower, seed; EXPRESSED DURING: 4 anthesis, petal differentiation and expansion stage, E expanded cotyledon stage; CONTAINS InterPro DOMAIN/s: Basic-leucine zipper (bZIP) transcrip…	TGA10	TGACG (TGA) motif-binding protein 10	Lateral root and root development	---	---
477	AT4G00940	SS-Subnetwork17	17	MS-Subnetwork18	18	TF-Subnetwork8	8	Dof-type zinc finger DNA-binding family protein	---	Dof-type zinc finger DNA-binding family protein; FUNCTIONS IN: DNA binding, sequence-specific DNA binding transcription factor activity; INVOLVED IN: regulation of transcription; LOCATED IN: nucleus; EXPRESSED IN: 17 plant structures; EXPRESSED DURING: 7 growth stages; CONTAINS InterPro DOMAIN/s: Zinc finger, Dof-type (InterPro:IPR003851); BEST Arabidopsis thaliana protein match is: Dof-type zinc…	---	---	Lateral root and root development	Related to root development	10.1073/pnas.0510607103
478	AT5G65790	SS-Subnetwork17	17	MS-Subnetwork18	18	TF-Subnetwork8	8	myb domain protein 68	Encodes a putative MYB transcription factor.	myb domain protein 68 (MYB68); CONTAINS InterPro DOMAIN/s: SANT, DNA-binding (InterPro:IPR001005), Homeodomain-like (InterPro:IPR009057), Myb, DNA-binding (InterPro:IPR014778), HTH transcriptional regulator, Myb-type, DNA-binding (InterPro:IPR017930), Homeodomain-related (InterPro:IPR012287), Myb transcription factor (InterPro:IPR015495); BEST Arabidopsis thaliana protein match is: myb domain pro…	MYB68	myb domain protein 68	Lateral root and root development	root- and shoot-specific genes	10.1111/j.1365-313X.2004.02051.x
479	AT4G28110	SS-Subnetwork17	17	MS-	MS-	TF-Subnetwork8	8	myb domain protein 41	Member of the R2R3 factor gene family. Expression is induced in response to dessication, ABA and salt treatment. Overexpression of Myb41 results in abnormal cuticle development and decreased cell expansion.	myb domain protein 41 (MYB41); CONTAINS InterPro DOMAIN/s: SANT, DNA-binding (InterPro:IPR001005), Homeodomain-like (InterPro:IPR009057), Myb, DNA-binding (InterPro:IPR014778), HTH transcriptional regulator, Myb-type, DNA-binding (InterPro:IPR017930), Homeodomain-related (InterPro:IPR012287), Myb transcription factor (InterPro:IPR015495); BEST Arabidopsis thaliana protein match is: MYB-like 102 (…	MYB41	myb domain protein 41	Lateral root and root development	---	---
480	AT5G65230	SS-Subnetwork17	17	MS-	MS-	TF-Subnetwork8	8	myb domain protein 53	Member of the R2R3 factor gene family.	myb domain protein 53 (MYB53); FUNCTIONS IN: DNA binding, sequence-specific DNA binding transcription factor activity; INVOLVED IN: regulation of transcription, DNA-dependent, regulation of transcription; EXPRESSED IN: 6 plant structures; EXPRESSED DURING: petal differentiation and expansion stage, E expanded cotyledon stage, D bilateral stage; CONTAINS InterPro DOMAIN/s: SANT, DNA-binding (Inter…	MYB53	myb domain protein 53	Lateral root and root development	regulator of lateral root development	10.1111/nph.12879
481	AT1G75410	SS-Subnetwork18	18	MS-Subnetwork8	8	TF-Subnetwork11	11	BEL1-like homeodomain 3	BEL1-like homeodomain 3 (BLH3)	BEL1-like homeodomain 3 (BLH3); CONTAINS InterPro DOMAIN/s: Homeobox (InterPro:IPR001356), Homeodomain-like (InterPro:IPR009057), POX (InterPro:IPR006563), Homeodomain-related (InterPro:IPR012287); BEST Arabidopsis thaliana protein match is: BEL1-like homeodomain 10 (TAIR:AT1G19700.3); Has 5228 Blast hits to 5212 proteins in 344 species: Archae - 0; Bacteria - 24; Metazoa - 2027; Fungi - 328; Pla…	BLH3	BEL1-like homeodomain 3	response to ABA	---	---
482	AT2G22430	SS-Subnetwork18	18	MS-Subnetwork8	8	TF-Subnetwork11	11	homeobox protein 6	Encodes a homeodomain leucine zipper class I (HD-Zip I) protein that is a target of the protein phosphatase ABI1 and regulates hormone responses in Arabidopsis.	homeobox protein 6 (HB6); FUNCTIONS IN: protein binding, sequence-specific DNA binding, DNA binding, transcription activator activity, sequence-specific DNA binding transcription factor activity; INVOLVED IN: response to water deprivation, positive regulation of transcription, abscisic acid mediated signaling pathway, negative regulation of abscisic acid mediated signaling pathway, regulation of …	HB6	homeobox protein 6	response to ABA	regulates hormone responses in Arabidopsis	http://en.cnki.com.cn/Article_en/CJFDTOTAL-SCDX201103037.htm
483	AT4G01280	SS-Subnetwork18	18	MS-Subnetwork8	8	TF-Subnetwork11	11	Homeodomain-like superfamily protein	---	Homeodomain-like superfamily protein; CONTAINS InterPro DOMAIN/s: SANT, DNA-binding (InterPro:IPR001005), Homeodomain-like (InterPro:IPR009057), Myb, DNA-binding (InterPro:IPR014778), HTH transcriptional regulator, Myb-type, DNA-binding (InterPro:IPR017930), Myb-like DNA-binding domain, SHAQKYF class (InterPro:IPR006447); BEST Arabidopsis thaliana protein match is: Homeodomain-like superfamily pr…	---	---	response to ABA	response to abscisic acid	10.1016/j.jplph.2012.07.004
484	AT4G34000	SS-Subnetwork18	18	MS-Subnetwork8	8	TF-Subnetwork11	11	abscisic acid responsive elements-binding factor 3	Encodes an ABA-responsive element-binding protein with similarity to transcription factors that is expressed in response to stress and abscisic acid.	abscisic acid responsive elements-binding factor 3 (ABF3); FUNCTIONS IN: protein binding, DNA binding, transcription activator activity, sequence-specific DNA binding transcription factor activity; INVOLVED IN: in 6 processes; EXPRESSED IN: 23 plant structures; EXPRESSED DURING: 12 growth stages; CONTAINS InterPro DOMAIN/s: Basic-leucine zipper (bZIP) transcription factor (InterPro:IPR004827), bZ…	DPBF5	DC3 PROMOTER-BINDING FACTOR 5	response to ABA	in response to stress and abscisic acid	10.​1105/​tpc.​105.​035659
485	AT5G12840	SS-Subnetwork18	18	MS-Subnetwork8	8	TF-Subnetwork11	11	nuclear factor Y, subunit A1	Encodes a subunit of CCAAT-binding complex, binds to CCAAT box motif present in some plant promoter sequences. One of three members of this class (HAP2A, HAP2B, HAP2C), it is expressed in vegetative and reproductive tissues.	nuclear factor Y, subunit A1 (NF-YA1); CONTAINS InterPro DOMAIN/s: CCAAT-binding transcription factor, subunit B (InterPro:IPR001289), CCAAT-binding factor, conserved site (InterPro:IPR018362); BEST Arabidopsis thaliana protein match is: nuclear factor Y, subunit A9 (TAIR:AT3G20910.1); Has 35333 Blast hits to 34131 proteins in 2444 species: Archae - 798; Bacteria - 22429; Metazoa - 974; Fungi - 9…	NF-YA1	nuclear factor Y, subunit A1	response to ABA	a subunit of CCAAT-binding complex	10.1093/mp/sss061
486	AT5G67030	SS-Subnetwork18	18	MS-Subnetwork8	8	TF-Subnetwork11	11	zeaxanthin epoxidase (ZEP) (ABA1)	Encodes a single copy zeaxanthin epoxidase gene that functions in first step of the biosynthesis of the abiotic stress hormone abscisic acid (ABA). Mutants in this gene are unable to express female sterility in response to beta-aminobutyric acid, as wild type plants do.	ABA DEFICIENT 1 (ABA1); FUNCTIONS IN: zeaxanthin epoxidase activity; INVOLVED IN: in 7 processes; LOCATED IN: chloroplast, chloroplast envelope; EXPRESSED IN: 23 plant structures; EXPRESSED DURING: 13 growth stages; CONTAINS InterPro DOMAIN/s: Zeaxanthin epoxidase (InterPro:IPR017079), Monooxygenase, FAD-binding (InterPro:IPR002938); BEST Arabidopsis thaliana protein match is: FAD/NAD(P)-binding …	ZEP	ZEAXANTHIN EPOXIDASE	response to ABA	functions in first step of the biosynthesis of the abiotic stress hormone abscisic acid	http://europepmc.org/abstract/med/8665840
487	AT2G35940	SS-Subnetwork18	18	MS-Subnetwork8	8	TF-	---	BEL1-like homeodomain 1	Encodes a member of the BEL-like homeodomain protein family. Ecotopic expression in the embryo sac leads to defects in nuclear migration and cellularization and embryo sacs with multiple egg cells. Loss of function alleles have no female gametophyte defects. The ecotopic expression phenotype requires KNAT3 because it can be suppressed by loss of KNAT3 function alleles. Localized to the nucleus bu…	BEL1-like homeodomain 1 (BLH1); CONTAINS InterPro DOMAIN/s: Homeobox (InterPro:IPR001356), Homeodomain-like (InterPro:IPR009057), POX (InterPro:IPR006563), Homeodomain-related (InterPro:IPR012287); BEST Arabidopsis thaliana protein match is: BEL1-like homeodomain 6 (TAIR:AT4G34610.2); Has 35333 Blast hits to 34131 proteins in 2444 species: Archae - 798; Bacteria - 22429; Metazoa - 974; Fungi - 99…	EDA29	embryo sac development arrest 29	response to ABA	telomeric DNA binding	10.1016/j.bbrc.2014.08.095
488	AT4G01550	SS-Subnetwork18	18	MS-Subnetwork8	8	TF-	---	NAC domain containing protein 69	---	NAC domain containing protein 69 (NAC069); BEST Arabidopsis thaliana protein match is: NAC with transmembrane motif1 (TAIR:AT4G01540.1); Has 58 Blast hits to 56 proteins in 4 species: Archae - 0; Bacteria - 0; Metazoa - 0; Fungi - 2; Plants - 56; Viruses - 0; Other Eukaryotes - 0 (source: NCBI BLink).	NTM2	NAC with Transmembrane Motif 2	response to ABA	regulation of transcription	---
489	AT2G46680	SS-Subnetwork18	18	MS-Subnetwork16	16	TF-Subnetwork11	11	homeobox 7	encodes a putative transcription factor that contains a homeodomain closely linked to a leucine zipper motif. Transcript is detected in all tissues examined. Is transcriptionally regulated in an ABA-dependent manner and may act in a signal transduction pathway which mediates a drought response.	homeobox 7 (HB-7); FUNCTIONS IN: transcription activator activity, sequence-specific DNA binding transcription factor activity; INVOLVED IN: response to water deprivation, abscisic acid mediated signaling pathway, regulation of transcription, DNA-dependent, response to abscisic acid stimulus; LOCATED IN: nucleus; EXPRESSED IN: 21 plant structures; EXPRESSED DURING: 6 growth stages; CONTAINS Inter…	HB-7	homeobox 7	response to ABA	regulated in an ABA-dependent manner and may act in a signal transduction pathway which mediates a drought response	10.1046/j.1365-313X.1996.10020375.x
490	AT5G65310	SS-Subnetwork18	18	MS-Subnetwork28	28	TF-	---	homeobox protein 5	Encodes a class I HDZip (homeodomain-leucine zipper) protein that is a positive regulator of ABA-responsiveness, mediating the inhibitory effect of ABA on growth during seedling establishment.	homeobox protein 5 (HB5); FUNCTIONS IN: sequence-specific DNA binding, transcription activator activity, protein homodimerization activity, sequence-specific DNA binding transcription factor activity; INVOLVED IN: positive regulation of transcription, abscisic acid mediated signaling pathway, regulation of abscisic acid mediated signaling pathway, regulation of transcription, DNA-dependent, respo…	HB5	homeobox protein 5	response to ABA	Photomorphogenesis	10.1371/journal.pgen.1006016
491	AT4G36860	SS-Subnetwork19	19	MS-Subnetwork11	11	TF-Subnetwork13	13	LIM domain-containing protein	---	LIM domain-containing protein; FUNCTIONS IN: zinc ion binding; LOCATED IN: plasma membrane; EXPRESSED IN: 24 plant structures; EXPRESSED DURING: 13 growth stages; CONTAINS InterPro DOMAIN/s: Zinc finger, LIM-type (InterPro:IPR001781), Ubiquitin interacting motif (InterPro:IPR003903), Protein of unknown function DUF3633 (InterPro:IPR022087); BEST Arabidopsis thaliana protein match is: DA1 (TAIR:AT…	DAR1	DA1-RELATED PROTEIN 1	Salt stress and growth	regulates organ size	10.1101/gad.463608
492	AT1G09060	SS-Subnetwork19	19	MS-Subnetwork11	11	TF-Subnetwork19	19	Zinc finger, RING-type;Transcription factor jumonji/aspartyl beta-hydroxylase	---	Zinc finger, RING-type;Transcription factor jumonji/aspartyl beta-hydroxylase; FUNCTIONS IN: sequence-specific DNA binding transcription factor activity, zinc ion binding; EXPRESSED IN: 24 plant structures; EXPRESSED DURING: 15 growth stages; CONTAINS InterPro DOMAIN/s: Transcription factor jumonji/aspartyl beta-hydroxylase (InterPro:IPR003347), Zinc finger, RING-type (InterPro:IPR001841), Transc…	---	---	Salt stress and growth	stress	10.1126/science.aag1550
493	AT1G30810	SS-Subnetwork19	19	MS-Subnetwork11	11	TF-Subnetwork19	19	Transcription factor jumonji (jmj) family protein / zinc finger (C5HC2 type) family protein	---	Transcription factor jumonji (jmj) family protein / zinc finger (C5HC2 type) family protein; FUNCTIONS IN: sequence-specific DNA binding transcription factor activity; INVOLVED IN: regulation of transcription; LOCATED IN: nucleus; EXPRESSED IN: 18 plant structures; EXPRESSED DURING: 8 growth stages; CONTAINS InterPro DOMAIN/s: Transcription factor jumonji/aspartyl beta-hydroxylase (InterPro:IPR00…	---	---	Salt stress and growth	responses to water stress	10.1126/science.aag1550
494	AT2G32700	SS-Subnetwork19	19	MS-Subnetwork11	11	TF-Subnetwork19	19	LEUNIG_homolog	Encodes a WD40 repeat and LUFS domain containing protein that is similar to LUG. Interacts physically with SEUSS and likely functions as part of a repressor complex that represses AG.	LEUNIG_homolog (LUH); FUNCTIONS IN: molecular_function unknown; INVOLVED IN: flower development, negative regulation of transcription, embryo development; LOCATED IN: cellular_component unknown; EXPRESSED IN: 22 plant structures; EXPRESSED DURING: 13 growth stages; CONTAINS InterPro DOMAIN/s: LisH dimerisation motif, subgroup (InterPro:IPR013720), WD40 repeat 2 (InterPro:IPR019782), WD40 repeat, …	MUM1	MUCILAGE-MODIFIED 1	Salt stress and growth	responses to water stress	10.1186/1471-2229-14-150
495	AT2G36960	SS-Subnetwork19	19	MS-Subnetwork11	11	TF-Subnetwork19	19	TSL-kinase interacting protein 1	Arabidopsis thaliana myb/SANT domain protein	TSL-kinase interacting protein 1 (TKI1); FUNCTIONS IN: DNA binding, sequence-specific DNA binding transcription factor activity; EXPRESSED IN: 24 plant structures; EXPRESSED DURING: 15 growth stages; CONTAINS InterPro DOMAIN/s: SANT, DNA-binding (InterPro:IPR001005), Myb, DNA-binding (InterPro:IPR014778), Homeodomain-like (InterPro:IPR009057), SANT, eukarya (InterPro:IPR017884); BEST Arabidopsis …	TKI1	TSL-kinase interacting protein 1	Salt stress and growth	ABA and JA response	10.1093/pcp/pcs023
496	AT2G46510	SS-Subnetwork19	19	MS-Subnetwork11	11	TF-Subnetwork19	19	ABA-inducible BHLH-type transcription factor	Encodes a nuclear localized BLH domain containing transcriptional activator involved in response to ABA. Overexpression confers enhanced ABA responsiveness while loss of function mutants are ABA sensitive.	ABA-inducible BHLH-type transcription factor (AIB); CONTAINS InterPro DOMAIN/s: Helix-loop-helix DNA-binding domain (InterPro:IPR001092), Helix-loop-helix DNA-binding (InterPro:IPR011598); BEST Arabidopsis thaliana protein match is: basic helix-loop-helix (bHLH) DNA-binding superfamily protein (TAIR:AT1G01260.3); Has 3953 Blast hits to 3634 proteins in 219 species: Archae - 0; Bacteria - 0; Metaz…	ATAIB	ABA-inducible BHLH-type transcription factor	Salt stress and growth	response to jasmonic acid	10.1371/journal.pone.0086182
497	AT2G46590	SS-Subnetwork19	19	MS-Subnetwork11	11	TF-Subnetwork19	19	Dof-type zinc finger DNA-binding family protein	encodes a protein containing Dof zinc finger motifs. expression is limited to vascular system of the mother plant. recessive mutation is inherited as maternal-effect and expression is not detected in the embryo. mutants are defective in seed germination. mutants are more dependent on light and cold treatment and less sensitive to gibberellin during seed germination.	DOF AFFECTING GERMINATION 2 (DAG2); CONTAINS InterPro DOMAIN/s: Zinc finger, Dof-type (InterPro:IPR003851); BEST Arabidopsis thaliana protein match is: Dof-type zinc finger DNA-binding family protein (TAIR:AT3G61850.4); Has 35333 Blast hits to 34131 proteins in 2444 species: Archae - 798; Bacteria - 22429; Metazoa - 974; Fungi - 991; Plants - 531; Viruses - 0; Other Eukaryotes - 9610 (source: NCB…	DAG2	DOF AFFECTING GERMINATION 2	Salt stress and growth	salt stress	10.1126/science.aag1550
498	AT3G23240	SS-Subnetwork19	19	MS-Subnetwork11	11	TF-Subnetwork19	19	ethylene response factor 1	encodes a member of the ERF (ethylene response factor) subfamily B-3 of ERF/AP2 transcription factor family (ERF1). The protein contains one AP2 domain. There are 18 members in this subfamily including ATERF-1, ATERF-2, AND ATERF-5. EREBP like protein that binds GCC box of ethylene regulated promoters such as basic chitinases. Constitutive expression of ERF1 phenocopies ethylene over production. …	ethylene response factor 1 (ERF1); CONTAINS InterPro DOMAIN/s: DNA-binding, integrase-type (InterPro:IPR016177), Pathogenesis-related transcriptional factor/ERF, DNA-binding (InterPro:IPR001471); BEST Arabidopsis thaliana protein match is: ethylene-responsive element binding factor 15 (TAIR:AT2G31230.1); Has 5944 Blast hits to 5682 proteins in 249 species: Archae - 0; Bacteria - 0; Metazoa - 0; F…	ERF1	ethylene response factor 1	Salt stress and growth	freezing tolerance and cold acclimation	10.1111/pce.12838
499	AT5G50670	SS-Subnetwork19	19	MS-Subnetwork11	11	TF-Subnetwork19	19	Squamosa promoter-binding protein-like (SBP domain) transcription factor family protein	---	Squamosa promoter-binding protein-like (SBP domain) transcription factor family protein; FUNCTIONS IN: DNA binding; INVOLVED IN: biological_process unknown; LOCATED IN: nucleus; CONTAINS InterPro DOMAIN/s: Transcription factor, SBP-box (InterPro:IPR004333); BEST Arabidopsis thaliana protein match is: Squamosa promoter-binding protein-like (SBP domain) transcription factor family protein (TAIR:AT5…	SPL13B	SQUAMOSA PROMOTER-BINDING PROTEIN LIKE 13B	Salt stress and growth	---	---
500	AT5G64220	SS-Subnetwork19	19	MS-Subnetwork11	11	TF-Subnetwork19	19	Calmodulin-binding transcription activator protein with CG-1 and Ankyrin domains	---	Calmodulin-binding transcription activator protein with CG-1 and Ankyrin domains; FUNCTIONS IN: calmodulin binding, transcription regulator activity; INVOLVED IN: regulation of transcription; LOCATED IN: nucleus; EXPRESSED IN: 23 plant structures; EXPRESSED DURING: 13 growth stages; CONTAINS InterPro DOMAIN/s: Ankyrin repeat-containing domain (InterPro:IPR020683), CG-1 (InterPro:IPR005559), Ankyr…	---	---	Salt stress and growth	---	10.3835/plantgenome2014.08.0039
501	AT3G15540	SS-Subnetwork19	19	MS-Subnetwork11	11	TF-Subnetwork20	20	indole-3-acetic acid inducible 19	Primary auxin-responsive gene. Involved in the regulation stamen filaments development.	indole-3-acetic acid inducible 19 (IAA19); FUNCTIONS IN: sequence-specific DNA binding transcription factor activity; INVOLVED IN: phototropism, gravitropism, response to auxin stimulus, response to brassinosteroid stimulus, stamen filament development; LOCATED IN: nucleus; EXPRESSED IN: 22 plant structures; EXPRESSED DURING: 13 growth stages; CONTAINS InterPro DOMAIN/s: Aux/IAA-ARF-dimerisation …	MSG2	MASSUGU 2	Salt stress and growth	lateral root formation and growth	10.1111/j.1438-8677.2009.00248.x
502	AT2G45680	SS-Subnetwork19	19	MS-	MS-	TF-Subnetwork19	19	TCP family transcription factor	---	TCP family transcription factor ; CONTAINS InterPro DOMAIN/s: Transcription factor, TCP (InterPro:IPR005333), Transcription factor TCP subgroup (InterPro:IPR017887); BEST Arabidopsis thaliana protein match is: TCP family transcription factor (TAIR:AT5G51910.2); Has 1218 Blast hits to 581 proteins in 105 species: Archae - 0; Bacteria - 18; Metazoa - 103; Fungi - 60; Plants - 391; Viruses - 0; Othe…	---	---	Salt stress and growth	---	---
503	AT5G12330	SS-Subnetwork20	20	MS-Subnetwork18	18	TF-Subnetwork8	8	Lateral root primordium (LRP) protein-related	A member of SHI gene family. Arabidopsis thaliana has ten members that encode proteins with a RING finger-like zinc finger motif. Despite being highly divergent in sequence, many of the SHI-related genes are partially redundant in function and synergistically promote gynoecium, stamen and leaf development in Arabidopsis. Expressed in lateral root primordia and induced by auxin. SWP1 is involved i…	LATERAL ROOT PRIMORDIUM 1 (LRP1); FUNCTIONS IN: protein homodimerization activity; INVOLVED IN: response to auxin stimulus, root development; LOCATED IN: cellular_component unknown; EXPRESSED IN: 15 plant structures; EXPRESSED DURING: 7 growth stages; CONTAINS InterPro DOMAIN/s: Lateral Root Primordium type 1, C-terminal (InterPro:IPR006511), Protein of unknown function DUF702 (InterPro:IPR007818…	LRP1	LATERAL ROOT PRIMORDIUM 1	Root and lateral root development	Regulation of Root Elongation	10.1016/j.jmb.2008.09.040
504	AT1G02220	SS-Subnetwork20	20	MS-	MS-	TF-Subnetwork8	8	NAC domain containing protein 3	---	NAC domain containing protein 3 (NAC003); FUNCTIONS IN: sequence-specific DNA binding transcription factor activity; INVOLVED IN: multicellular organismal development, regulation of transcription; LOCATED IN: cellular_component unknown; EXPRESSED IN: 17 plant structures; EXPRESSED DURING: LP.06 six leaves visible, LP.04 four leaves visible, 4 anthesis, 4 leaf senescence stage, petal differentiati…	NAC003	NAC domain containing protein 3	Root and lateral root development	dehydration stress memory genes	10.1186/1471-2229-13-229
505	AT2G47890	SS-Subnetwork20	20	MS-	MS-	TF-Subnetwork8	8	B-box type zinc finger protein with CCT domain	---	B-box type zinc finger protein with CCT domain; FUNCTIONS IN: sequence-specific DNA binding transcription factor activity, zinc ion binding; INVOLVED IN: regulation of transcription; LOCATED IN: intracellular; EXPRESSED IN: stem, inflorescence meristem, root, flower, stamen; EXPRESSED DURING: 4 anthesis, petal differentiation and expansion stage; CONTAINS InterPro DOMAIN/s: Zinc finger, B-box (In…	---	---	Root and lateral root development	dehydration stress memory genes	10.1186/1471-2229-13-229
506	AT3G24310	SS-Subnetwork20	20	MS-	MS-	TF-Subnetwork8	8	myb domain protein 305	snapdragon myb protein 305 homolog (myb)	myb domain protein 305 (MYB305); CONTAINS InterPro DOMAIN/s: SANT, DNA-binding (InterPro:IPR001005), Homeodomain-like (InterPro:IPR009057), Myb, DNA-binding (InterPro:IPR014778), HTH transcriptional regulator, Myb-type, DNA-binding (InterPro:IPR017930), Homeodomain-related (InterPro:IPR012287), Myb transcription factor (InterPro:IPR015495); BEST Arabidopsis thaliana protein match is: myb domain p…	MYB305	myb domain protein 305	Root and lateral root development	cytoskeletal, cell cycle-related and polarity-related	10.1046/j.1365-313X.1996.10040761.x
507	AT3G30210	SS-Subnetwork20	20	MS-	MS-	TF-Subnetwork8	8	myb domain protein 121	Encodes a putative transcription factor, member of the R2R3 factor gene family (MYB121).	myb domain protein 121 (MYB121); CONTAINS InterPro DOMAIN/s: SANT, DNA-binding (InterPro:IPR001005), Homeodomain-like (InterPro:IPR009057), Myb, DNA-binding (InterPro:IPR014778), HTH transcriptional regulator, Myb-type, DNA-binding (InterPro:IPR017930), Homeodomain-related (InterPro:IPR012287), Myb transcription factor (InterPro:IPR015495); BEST Arabidopsis thaliana protein match is: myb domain p…	MYB121	myb domain protein 121	Root and lateral root development	---	---
508	AT5G06080	SS-Subnetwork20	20	MS-	MS-	TF-Subnetwork8	8	LOB domain-containing protein 33	---	LOB domain-containing protein 33 (LBD33); CONTAINS InterPro DOMAIN/s: Lateral organ boundaries, LOB (InterPro:IPR004883); BEST Arabidopsis thaliana protein match is: lateral organ boundaries-domain 29 (TAIR:AT3G58190.1); Has 1807 Blast hits to 1807 proteins in 277 species: Archae - 0; Bacteria - 0; Metazoa - 736; Fungi - 347; Plants - 385; Viruses - 0; Other Eukaryotes - 339 (source: NCBI BLink).	LBD33	LOB domain-containing protein 33	Root and lateral root development	promote lateral root formation	10.1002/bmb.20780
509	AT5G13330	SS-Subnetwork20	20	MS-	MS-	TF-Subnetwork8	8	related to AP2 6l	encodes a member of the ERF (ethylene response factor) subfamily B-4 of ERF/AP2 transcription factor family. The protein contains one AP2 domain. There are 7 members in this subfamily.	related to AP2 6l (Rap2.6L); FUNCTIONS IN: DNA binding, sequence-specific DNA binding transcription factor activity; INVOLVED IN: regulation of transcription, DNA-dependent; LOCATED IN: nucleus; EXPRESSED IN: 11 plant structures; EXPRESSED DURING: LP.04 four leaves visible, 4 anthesis, C globular stage, petal differentiation and expansion stage, E expanded cotyledon stage; CONTAINS InterPro DOMAI…	Rap2.6L	related to AP2 6l	Root and lateral root development	---	---
510	AT5G54230	SS-Subnetwork20	20	MS-	MS-	TF-Subnetwork8	8	myb domain protein 49	Encodes a putative transcription factor (MYB49).	myb domain protein 49 (MYB49); CONTAINS InterPro DOMAIN/s: SANT, DNA-binding (InterPro:IPR001005), Homeodomain-like (InterPro:IPR009057), Myb, DNA-binding (InterPro:IPR014778), HTH transcriptional regulator, Myb-type, DNA-binding (InterPro:IPR017930), Homeodomain-related (InterPro:IPR012287), Myb transcription factor (InterPro:IPR015495); BEST Arabidopsis thaliana protein match is: MYB-like 102 (…	MYB49	myb domain protein 49	Root and lateral root development	plant defense	10.1101/gad.1495506
511	AT1G01010	SS-Subnetwork20	20	MS-	MS-	TF-Subnetwork13	13	NAC domain containing protein 1	---	NAC domain containing protein 1 (NAC001); FUNCTIONS IN: sequence-specific DNA binding transcription factor activity; INVOLVED IN: multicellular organismal development, regulation of transcription; LOCATED IN: cellular_component unknown; EXPRESSED IN: 7 plant structures; EXPRESSED DURING: 4 anthesis, C globular stage, petal differentiation and expansion stage; CONTAINS InterPro DOMAIN/s: No apical…	NAC001	NAC domain containing protein 1	Root and lateral root development	---	---
512	AT4G18170	SS-Subnetwork20	20	MS-	MS-	TF-Subnetwork13	13	WRKY DNA-binding protein 28	member of WRKY Transcription Factor; Group II-c	WRKY DNA-binding protein 28 (WRKY28); CONTAINS InterPro DOMAIN/s: DNA-binding WRKY (InterPro:IPR003657), Transcription factor, WRKY group IIc (InterPro:IPR017396); BEST Arabidopsis thaliana protein match is: WRKY DNA-binding protein 8 (TAIR:AT5G46350.1); Has 1807 Blast hits to 1807 proteins in 277 species: Archae - 0; Bacteria - 0; Metazoa - 736; Fungi - 347; Plants - 385; Viruses - 0; Other Euka…	WRKY28	WRKY DNA-binding protein 28	Root and lateral root development	---	---
513	AT1G10480	SS-Subnetwork20	20	MS-	MS-	TF-Subnetwork26	26	zinc finger protein 5	Encodes a zinc finger protein containing only a single zinc finger.	zinc finger protein 5 (ZFP5); FUNCTIONS IN: sequence-specific DNA binding transcription factor activity, zinc ion binding, nucleic acid binding; INVOLVED IN: regulation of transcription; LOCATED IN: intracellular, chloroplast; EXPRESSED IN: inflorescence meristem, hypocotyl, root, flower; EXPRESSED DURING: petal differentiation and expansion stage; CONTAINS InterPro DOMAIN/s: Zinc finger, C2H2-ty…	ZFP5	zinc finger protein 5	Root and lateral root development	regulating root hair development	10.1111/j.1365-313X.2012.05094.x
514	AT1G43160	SS-Subnetwork20	20	MS-	MS-	TF-Subnetwork26	26	related to AP2 6	encodes a member of the ERF (ethylene response factor) subfamily B-4 of ERF/AP2 transcription factor family (RAP2.6). The protein contains one AP2 domain. There are 7 members in this subfamily.	related to AP2 6 (RAP2.6); CONTAINS InterPro DOMAIN/s: DNA-binding, integrase-type (InterPro:IPR016177), Pathogenesis-related transcriptional factor/ERF, DNA-binding (InterPro:IPR001471); BEST Arabidopsis thaliana protein match is: Integrase-type DNA-binding superfamily protein (TAIR:AT5G61890.1); Has 6219 Blast hits to 5840 proteins in 256 species: Archae - 0; Bacteria - 2; Metazoa - 0; Fungi - …	RAP2.6	related to AP2 6	Root and lateral root development	---	---
515	AT3G04070	SS-Subnetwork20	20	MS-	MS-	TF-Subnetwork26	26	NAC domain containing protein 47	---	NAC domain containing protein 47 (NAC047); FUNCTIONS IN: sequence-specific DNA binding transcription factor activity; INVOLVED IN: multicellular organismal development, regulation of transcription; LOCATED IN: cellular_component unknown; EXPRESSED IN: 16 plant structures; EXPRESSED DURING: 7 growth stages; CONTAINS InterPro DOMAIN/s: No apical meristem (NAM) protein (InterPro:IPR003441); BEST Ara…	NAC047	NAC domain containing protein 47	Root and lateral root development	---	---
516	AT3G04670	SS-Subnetwork20	20	MS-	MS-	TF-Subnetwork26	26	WRKY DNA-binding protein 39	member of WRKY Transcription Factor; Group II-d	WRKY DNA-binding protein 39 (WRKY39); FUNCTIONS IN: calmodulin binding, sequence-specific DNA binding transcription factor activity; INVOLVED IN: regulation of transcription, DNA-dependent, regulation of transcription; LOCATED IN: nucleus; EXPRESSED IN: 22 plant structures; EXPRESSED DURING: 13 growth stages; CONTAINS InterPro DOMAIN/s: DNA-binding WRKY (InterPro:IPR003657), Transcription factor,…	WRKY39	WRKY DNA-binding protein 39	Root and lateral root development	stress response	10.1007/s10059-010-0059-2
517	AT3G10500	SS-Subnetwork20	20	MS-	MS-	TF-Subnetwork26	26	NAC domain containing protein 53	---	NAC domain containing protein 53 (NAC053); FUNCTIONS IN: sequence-specific DNA binding transcription factor activity; INVOLVED IN: multicellular organismal development, regulation of transcription; LOCATED IN: cellular_component unknown; EXPRESSED IN: 22 plant structures; EXPRESSED DURING: 13 growth stages; CONTAINS InterPro DOMAIN/s: No apical meristem (NAM) protein (InterPro:IPR003441); BEST Ar…	NAC053	NAC domain containing protein 53	Root and lateral root development	---	---
518	AT3G50260	SS-Subnetwork20	20	MS-	MS-	TF-Subnetwork26	26	cooperatively regulated by ethylene and jasmonate 1	Encodes a member of the DREB subfamily A-5 of ERF/AP2 transcription factor family. The protein contains one AP2 domain. Involved in defense and freezing stress responses. There are 16 members in this subfamily including RAP2.1, RAP2.9 and RAP2.10.	cooperatively regulated by ethylene and jasmonate 1 (CEJ1); CONTAINS InterPro DOMAIN/s: DNA-binding, integrase-type (InterPro:IPR016177), Pathogenesis-related transcriptional factor/ERF, DNA-binding (InterPro:IPR001471); BEST Arabidopsis thaliana protein match is: DREB and EAR motif protein 2 (TAIR:AT5G67190.1); Has 5544 Blast hits to 5466 proteins in 235 species: Archae - 0; Bacteria - 0; Metazo…	DEAR1	DREB AND EAR MOTIF PROTEIN 1	Root and lateral root development	mediates stress response	10.1007/s10265-009-0252-6
519	AT5G07100	SS-Subnetwork20	20	MS-	MS-	TF-Subnetwork26	26	WRKY DNA-binding protein 26	Encodes WRKY DNA-binding protein 26 (WRKY26).	WRKY DNA-binding protein 26 (WRKY26); FUNCTIONS IN: sequence-specific DNA binding transcription factor activity; INVOLVED IN: regulation of transcription, DNA-dependent, regulation of transcription; EXPRESSED IN: 10 plant structures; EXPRESSED DURING: LP.06 six leaves visible, LP.04 four leaves visible, 4 anthesis; CONTAINS InterPro DOMAIN/s: DNA-binding WRKY (InterPro:IPR003657); BEST Arabidopsi…	WRKY26	WRKY DNA-binding protein 26	Root and lateral root development	Stress response and defence	10.1007/s00425-011-1375-2
520	AT5G13080	SS-Subnetwork20	20	MS-	MS-	TF-Subnetwork26	26	WRKY DNA-binding protein 75	WRKY75 is one of several transcription factors induced during Pi deprivation. It is nuclear localized and regulated differentially during Pi starvation. RNAi mediated suppression of WRKY75 made the plants more susceptible to Pi stress as indicated by the higher accumulation of anthocyanin during Pi starvation.	WRKY DNA-binding protein 75 (WRKY75); CONTAINS InterPro DOMAIN/s: DNA-binding WRKY (InterPro:IPR003657); BEST Arabidopsis thaliana protein match is: WRKY DNA-binding protein 45 (TAIR:AT3G01970.1); Has 1807 Blast hits to 1807 proteins in 277 species: Archae - 0; Bacteria - 0; Metazoa - 736; Fungi - 347; Plants - 385; Viruses - 0; Other Eukaryotes - 339 (source: NCBI BLink).	WRKY75	WRKY DNA-binding protein 75	Root and lateral root development	---	---
521	AT5G39610	SS-Subnetwork20	20	MS-	MS-	TF-Subnetwork26	26	NAC domain containing protein 6	Encodes a NAC-domain transcription factor. Positively regulates aging-induced cell death and senescence in leaves. This gene is upregulated in response to salt stress in wildtype as well as NTHK1 transgenic lines although in the latter case the induction was drastically reduced. It was also upregulated by ABA, ACC and NAA treatment, although in the latter two cases, the induction occurred relativ…	NAC domain containing protein 6 (NAC6); CONTAINS InterPro DOMAIN/s: No apical meristem (NAM) protein (InterPro:IPR003441); BEST Arabidopsis thaliana protein match is: NAC domain containing protein 3 (TAIR:AT3G29035.1); Has 3041 Blast hits to 3034 proteins in 79 species: Archae - 0; Bacteria - 0; Metazoa - 0; Fungi - 0; Plants - 3041; Viruses - 0; Other Eukaryotes - 0 (source: NCBI BLink).	ORE1	ORESARA 1	Root and lateral root development	---	---
522	AT3G11580	SS-Subnetwork20	20	MS-	MS-	TF-	---	AP2/B3-like transcriptional factor family protein	---	AP2/B3-like transcriptional factor family protein; FUNCTIONS IN: sequence-specific DNA binding transcription factor activity; INVOLVED IN: regulation of transcription, DNA-dependent; LOCATED IN: cellular_component unknown; EXPRESSED IN: 18 plant structures; EXPRESSED DURING: 9 growth stages; CONTAINS InterPro DOMAIN/s: Transcriptional factor B3 (InterPro:IPR003340); BEST Arabidopsis thaliana prot…	---	---	Root and lateral root development	vascular development	10.1387/ijdb.093006jg
523	AT1G66140	SS-Subnetwork21	21	MS-	MS-	TF-Subnetwork18	18	zinc finger protein 4	Encodes a zinc finger protein containing only a single zinc finger.	zinc finger protein 4 (ZFP4); FUNCTIONS IN: sequence-specific DNA binding transcription factor activity, zinc ion binding, nucleic acid binding; INVOLVED IN: regulation of transcription; LOCATED IN: intracellular; EXPRESSED IN: 14 plant structures; EXPRESSED DURING: 8 growth stages; CONTAINS InterPro DOMAIN/s: Zinc finger, C2H2-type (InterPro:IPR007087); BEST Arabidopsis thaliana protein match is…	ZFP4	zinc finger protein 4	Root and lateral root development	interferes with ABA and light signaling	10.1104/pp.113.234294
524	AT1G72830	SS-Subnetwork21	21	MS-	MS-	TF-Subnetwork18	18	nuclear factor Y, subunit A3	Encodes a subunit of CCAAT-binding complex, binds to CCAAT box motif present in some plant promoter sequences. One of three members of this class (HAP2A, HAP2B, HAP2C), it is expressed in vegetative and reproductive tissues.	nuclear factor Y, subunit A3 (NF-YA3); FUNCTIONS IN: sequence-specific DNA binding transcription factor activity; INVOLVED IN: regulation of transcription, DNA-dependent; LOCATED IN: CCAAT-binding factor complex; EXPRESSED IN: 16 plant structures; EXPRESSED DURING: 8 growth stages; CONTAINS InterPro DOMAIN/s: CCAAT-binding transcription factor, subunit B (InterPro:IPR001289); BEST Arabidopsis tha…	NF-YA3	nuclear factor Y, subunit A3	Root and lateral root development	Involving Shoot-to-Root Signaling	10.1104/pp.111.175257
525	AT1G75520	SS-Subnetwork21	21	MS-	MS-	TF-Subnetwork18	18	SHI-related sequence 5	A member of SHI gene family. Arabidopsis thaliana has ten members that encode proteins with a RING finger-like zinc finger motif. Despite being highly divergent in sequence, many of the SHI-related genes are partially redundant in function and synergistically promote gynoecium, stamen and leaf development in Arabidopsis.	SHI-related sequence 5 (SRS5); CONTAINS InterPro DOMAIN/s: Lateral Root Primordium type 1, C-terminal (InterPro:IPR006511), Zinc finger, Lateral Root Primordium type 1 (InterPro:IPR006510), Protein of unknown function DUF702 (InterPro:IPR007818); BEST Arabidopsis thaliana protein match is: SHI-related sequence 7 (TAIR:AT1G19790.2); Has 299 Blast hits to 299 proteins in 34 species: Archae - 0; Bac…	SRS5	SHI-related sequence 5	Root and lateral root development	involved in vein or vascular development	10.1111/nph.12084
526	AT2G45660	SS-Subnetwork21	21	MS-	MS-	TF-Subnetwork18	18	AGAMOUS-like 20	Controls flowering and is required for CO to promote flowering. It acts downstream of FT. Overexpression of (SOC1) AGL20 suppresses not only the late flowering of plants that have functional FRI and FLC alleles but also the delayed phase transitions during the vegetative stages of development. AGL20/SOC1 acts with AGL24 to promote flowering and inflorescence meristem identity.AGL20 upregulates ex…	AGAMOUS-like 20 (AGL20); FUNCTIONS IN: sequence-specific DNA binding transcription factor activity; INVOLVED IN: flower development, response to cold, positive regulation of flower development, maintenance of inflorescence meristem identity; LOCATED IN: nucleus; EXPRESSED IN: 22 plant structures; EXPRESSED DURING: 12 growth stages; CONTAINS InterPro DOMAIN/s: Transcription factor, MADS-box (Inter…	SOC1	SUPPRESSOR OF OVEREXPRESSION OF CO 1	Root and lateral root development	ABA signalling	10.1093/jxb/erw384
527	AT3G05690	SS-Subnetwork21	21	MS-	MS-	TF-Subnetwork18	18	nuclear factor Y, subunit A2	Encodes a subunit of CCAAT-binding complex, binds to CCAAT box motif present in some plant promoter sequences. One of three members of this class (HAP2A, HAP2B, HAP2C), it is expressed in vegetative and reproductive tissues.	nuclear factor Y, subunit A2 (NF-YA2); CONTAINS InterPro DOMAIN/s: CCAAT-binding transcription factor, subunit B (InterPro:IPR001289); BEST Arabidopsis thaliana protein match is: nuclear factor Y, subunit A10 (TAIR:AT5G06510.2); Has 655 Blast hits to 655 proteins in 159 species: Archae - 0; Bacteria - 0; Metazoa - 138; Fungi - 132; Plants - 359; Viruses - 0; Other Eukaryotes - 26 (source: NCBI BL…	UNE8	UNFERTILIZED EMBRYO SAC 8	Root and lateral root development	regulates root architecture	10.1111/nph.12735
528	AT3G51960	SS-Subnetwork21	21	MS-	MS-	TF-Subnetwork18	18	basic leucine zipper 24	bZIP transcription factor induced by salt stress and promoted salt tolerance. Localized to the cytoplasm and nucleus under control conditions and targeted preferentially to the nucleus under salt stress	basic leucine zipper 24 (BZIP24); CONTAINS InterPro DOMAIN/s: Basic-leucine zipper (bZIP) transcription factor (InterPro:IPR004827), Basic leucine zipper (InterPro:IPR011700); BEST Arabidopsis thaliana protein match is: Basic-leucine zipper (bZIP) transcription factor family protein (TAIR:AT2G16770.1); Has 168 Blast hits to 168 proteins in 40 species: Archae - 0; Bacteria - 0; Metazoa - 1; Fungi …	BZIP24	basic leucine zipper 24	Root and lateral root development	involved in abiotic stress resistance	10.1016/j.gene.2009.02.010
529	AT4G17695	SS-Subnetwork21	21	MS-	MS-	TF-Subnetwork18	18	Homeodomain-like superfamily protein	---	KANADI 3 (KAN3); CONTAINS InterPro DOMAIN/s: Homeodomain-like (InterPro:IPR009057), Myb, DNA-binding (InterPro:IPR014778), Myb-like DNA-binding domain, SHAQKYF class (InterPro:IPR006447), Homeodomain-related (InterPro:IPR012287); BEST Arabidopsis thaliana protein match is: Homeodomain-like superfamily protein (TAIR:AT1G32240.1); Has 30201 Blast hits to 17322 proteins in 780 species: Archae - 12; …	KAN3	KANADI 3	Root and lateral root development	Establishment of polarity in lateral organs of plants	10.1016/S0960-9822(01)00392-X
530	AT4G37750	SS-Subnetwork21	21	MS-	MS-	TF-Subnetwork18	18	Integrase-type DNA-binding superfamily protein	ANT is required for control of cell proliferation and encodes a putative transcriptional regulator similar to AP2. Loss of function alleles have reduced fertility, abnormal ovules and abnormal lateral organs. Expressed specifically in the chalaza and in floral organ primordia.	AINTEGUMENTA (ANT); CONTAINS InterPro DOMAIN/s: DNA-binding, integrase-type (InterPro:IPR016177), Pathogenesis-related transcriptional factor/ERF, DNA-binding (InterPro:IPR001471); BEST Arabidopsis thaliana protein match is: Integrase-type DNA-binding superfamily protein (TAIR:AT1G72570.1); Has 7251 Blast hits to 5191 proteins in 264 species: Archae - 0; Bacteria - 9; Metazoa - 18; Fungi - 8; Pla…	DRG	DRAGON	Root and lateral root development	control cell proliferation	10.1007/s11103-016-0535-y
531	AT5G14370	SS-Subnetwork21	21	MS-	MS-	TF-Subnetwork18	18	CCT motif family protein	---	CCT motif family protein; LOCATED IN: chloroplast; EXPRESSED IN: 21 plant structures; EXPRESSED DURING: 13 growth stages; CONTAINS InterPro DOMAIN/s: CCT domain (InterPro:IPR010402); BEST Arabidopsis thaliana protein match is: CCT motif family protein (TAIR:AT4G25990.1); Has 30201 Blast hits to 17322 proteins in 780 species: Archae - 12; Bacteria - 1396; Metazoa - 17338; Fungi - 3422; Plants - 50…	---	---	Root and lateral root development	---	---
532	AT5G18240	SS-Subnetwork21	21	MS-	MS-	TF-Subnetwork18	18	myb-related protein 1	Encodes MYR1 (MYR1).	myb-related protein 1 (MYR1); FUNCTIONS IN: sequence-specific DNA binding transcription factor activity; INVOLVED IN: regulation of transcription; EXPRESSED IN: 21 plant structures; EXPRESSED DURING: 10 growth stages; CONTAINS InterPro DOMAIN/s: Homeodomain-like (InterPro:IPR009057), Myb, DNA-binding (InterPro:IPR014778), Myb-like DNA-binding domain, SHAQKYF class (InterPro:IPR006447), HTH transc…	MYR1	myb-related protein 1	Root and lateral root development	negative regulators of flowering time under decreased light intensity	10.1111/j.1365-313X.2011.04508.x
533	AT1G29280	SS-Subnetwork22	22	MS-Subnetwork19	19	TF-Subnetwork14	14	WRKY DNA-binding protein 65	member of WRKY Transcription Factor; Group II-e	WRKY DNA-binding protein 65 (WRKY65); FUNCTIONS IN: sequence-specific DNA binding transcription factor activity; INVOLVED IN: regulation of transcription, DNA-dependent, regulation of transcription; EXPRESSED IN: 8 plant structures; EXPRESSED DURING: LP.06 six leaves visible, LP.04 four leaves visible, 4 anthesis; CONTAINS InterPro DOMAIN/s: DNA-binding WRKY (InterPro:IPR003657); BEST Arabidopsis…	WRKY65	WRKY DNA-binding protein 65	Growth under stress	systemic-acquiredresistance	---
534	AT1G68150	SS-Subnetwork22	22	MS-Subnetwork19	19	TF-Subnetwork14	14	WRKY DNA-binding protein 9	member of WRKY Transcription Factor; Group II-b	WRKY DNA-binding protein 9 (WRKY9); CONTAINS InterPro DOMAIN/s: DNA-binding WRKY (InterPro:IPR003657); BEST Arabidopsis thaliana protein match is: WRKY DNA-binding protein 72 (TAIR:AT5G15130.1); Has 6485 Blast hits to 5077 proteins in 398 species: Archae - 3; Bacteria - 121; Metazoa - 1108; Fungi - 186; Plants - 3539; Viruses - 39; Other Eukaryotes - 1489 (source: NCBI BLink).	WRKY9	WRKY DNA-binding protein 9	Growth under stress	plant root cell response to nutrient deprivation	10.1073/pnas.0401707101
535	AT2G34830	SS-Subnetwork22	22	MS-Subnetwork19	19	TF-Subnetwork14	14	WRKY DNA-binding protein 35	member of WRKY Transcription Factor; Group II-e	WRKY DNA-binding protein 35 (WRKY35); CONTAINS InterPro DOMAIN/s: DNA-binding WRKY (InterPro:IPR003657), Transcription factor, WRKY group Iie (InterPro:IPR017412); BEST Arabidopsis thaliana protein match is: WRKY DNA-binding protein 14 (TAIR:AT1G30650.1); Has 5047 Blast hits to 3028 proteins in 237 species: Archae - 0; Bacteria - 12; Metazoa - 64; Fungi - 63; Plants - 3289; Viruses - 0; Other Euk…	WRKY35	WRKY DNA-binding protein 35	Growth under stress	---	---
536	AT5G67450	SS-Subnetwork22	22	MS-Subnetwork19	19	TF-Subnetwork14	14	zinc-finger protein 1	Encodes zinc-finger protein. mRNA levels are elevated in response to low temperature, cold temperatures and high salt. The protein is localized to the nucleus and acts as a transcriptional repressor.	zinc-finger protein 1 (ZF1); CONTAINS InterPro DOMAIN/s: Zinc finger, C2H2-like (InterPro:IPR015880), Zinc finger, C2H2-type (InterPro:IPR007087); BEST Arabidopsis thaliana protein match is: C2H2 and C2HC zinc fingers superfamily protein (TAIR:AT3G49930.1); Has 1807 Blast hits to 1807 proteins in 277 species: Archae - 0; Bacteria - 0; Metazoa - 736; Fungi - 347; Plants - 385; Viruses - 0; Other E…	ZF1	zinc-finger protein 1	Growth under stress	inhibition of plant growth under abiotic stress conditions	10.1104/pp.111.182683
537	AT1G69810	SS-Subnetwork22	22	MS-	MS-	TF-Subnetwork14	14	WRKY DNA-binding protein 36	member of WRKY Transcription Factor; Group II-b	WRKY DNA-binding protein 36 (WRKY36); CONTAINS InterPro DOMAIN/s: DNA-binding WRKY (InterPro:IPR003657); BEST Arabidopsis thaliana protein match is: WRKY family transcription factor (TAIR:AT4G04450.1); Has 3417 Blast hits to 2974 proteins in 232 species: Archae - 0; Bacteria - 11; Metazoa - 46; Fungi - 17; Plants - 3258; Viruses - 0; Other Eukaryotes - 85 (source: NCBI BLink).	WRKY36	WRKY DNA-binding protein 36	Growth under stress	---	---
538	AT5G52830	SS-Subnetwork22	22	MS-	MS-	TF-Subnetwork14	14	WRKY DNA-binding protein 27	Encodes a WRKY transcription factor WRKY27. Mutation in Arabidopsis WRKY27 results in delayed symptom development in response to the bacterial wilt pathogen Ralstonia solanacearum.	WRKY DNA-binding protein 27 (WRKY27); CONTAINS InterPro DOMAIN/s: DNA-binding WRKY (InterPro:IPR003657); BEST Arabidopsis thaliana protein match is: WRKY family transcription factor (TAIR:AT4G01250.1); Has 30201 Blast hits to 17322 proteins in 780 species: Archae - 12; Bacteria - 1396; Metazoa - 17338; Fungi - 3422; Plants - 5037; Viruses - 0; Other Eukaryotes - 2996 (source: NCBI BLink).	WRKY27	WRKY DNA-binding protein 27	Growth under stress	plant innate immunity	10.1111/j.1365-313X.2008.03651.x
539	AT2G33710	SS-Subnetwork22	22	MS-	MS-	TF-	---	Integrase-type DNA-binding superfamily protein	encodes a member of the ERF (ethylene response factor) subfamily B-4 of ERF/AP2 transcription factor family. The protein contains one AP2 domain. There are 7 members in this subfamily.	Integrase-type DNA-binding superfamily protein; CONTAINS InterPro DOMAIN/s: DNA-binding, integrase-type (InterPro:IPR016177), Pathogenesis-related transcriptional factor/ERF, DNA-binding (InterPro:IPR001471); BEST Arabidopsis thaliana protein match is: Integrase-type DNA-binding superfamily protein (TAIR:AT5G61890.1).	---	---	Growth under stress	Dissecting salt stress pathways	10.1093/jxb/erj098
540	AT3G25790	SS-Subnetwork22	22	MS-	MS-	TF-	---	myb-like transcription factor family protein	---	myb-like transcription factor family protein; CONTAINS InterPro DOMAIN/s: Homeodomain-like (InterPro:IPR009057), Myb, DNA-binding (InterPro:IPR014778), HTH transcriptional regulator, Myb-type, DNA-binding (InterPro:IPR017930), Myb-like DNA-binding domain, SHAQKYF class (InterPro:IPR006447), Homeodomain-related (InterPro:IPR012287); BEST Arabidopsis thaliana protein match is: myb-like transcriptio…	---	---	Growth under stress	root	10.1104/pp.110.168757
541	AT1G65910	SS-Subnetwork23	23	MS-Subnetwork10	10	TF-Subnetwork15	15	NAC domain containing protein 28	---	NAC domain containing protein 28 (NAC028); FUNCTIONS IN: sequence-specific DNA binding transcription factor activity; INVOLVED IN: multicellular organismal development, regulation of transcription; LOCATED IN: cellular_component unknown; EXPRESSED IN: 19 plant structures; EXPRESSED DURING: 10 growth stages; CONTAINS InterPro DOMAIN/s: No apical meristem (NAM) protein (InterPro:IPR003441); BEST Ar…	NAC028	NAC domain containing protein 28	---	---	---
542	AT2G18380	SS-Subnetwork23	23	MS-Subnetwork10	10	TF-Subnetwork15	15	GATA transcription factor 20	Encodes a member of the GATA factor family of zinc finger transcription factors.	GATA transcription factor 20 (GATA20); FUNCTIONS IN: sequence-specific DNA binding transcription factor activity; INVOLVED IN: regulation of transcription, DNA-dependent; EXPRESSED IN: 14 plant structures; EXPRESSED DURING: 6 growth stages; CONTAINS InterPro DOMAIN/s: Zinc finger, NHR/GATA-type (InterPro:IPR013088), Zinc finger, GATA-type (InterPro:IPR000679); BEST Arabidopsis thaliana protein ma…	HANL1	hanaba taranu like 1	---	Regulates Shoot Apical Meristem	10.1105/tpc.104.024869
543	AT2G37590	SS-Subnetwork23	23	MS-Subnetwork10	10	TF-Subnetwork15	15	DNA binding with one finger 2.4	---	DNA binding with one finger 2.4 (DOF2.4); CONTAINS InterPro DOMAIN/s: Zinc finger, Dof-type (InterPro:IPR003851); BEST Arabidopsis thaliana protein match is: OBF-binding protein 3 (TAIR:AT3G55370.2); Has 1447 Blast hits to 1391 proteins in 103 species: Archae - 4; Bacteria - 20; Metazoa - 104; Fungi - 10; Plants - 1085; Viruses - 0; Other Eukaryotes - 224 (source: NCBI BLink).	DOF2.4	DNA binding with one finger 2.4	---	Transcriptional and posttranscriptional regulation of transcription factor expression in roots.	10.1073/pnas.0510607103
544	AT3G21210	SS-Subnetwork23	23	MS-Subnetwork10	10	TF-Subnetwork15	15	zinc ion binding	---	zinc ion binding; FUNCTIONS IN: zinc ion binding; INVOLVED IN: intracellular signaling pathway, response to stress; LOCATED IN: cellular_component unknown; CONTAINS InterPro DOMAIN/s: Rossmann-like alpha/beta/alpha sandwich fold (InterPro:IPR014729), UspA (InterPro:IPR006016), Protein kinase C-like, phorbol ester/diacylglycerol binding (InterPro:IPR002219), Zinc finger, PHD-type (InterPro:IPR0019…	---	---	---	---	---
545	AT5G02460	SS-Subnetwork23	23	MS-Subnetwork10	10	TF-Subnetwork15	15	Dof-type zinc finger DNA-binding family protein	---	Dof-type zinc finger DNA-binding family protein; CONTAINS InterPro DOMAIN/s: Zinc finger, Dof-type (InterPro:IPR003851); BEST Arabidopsis thaliana protein match is: DNA binding with one finger 2.4 (TAIR:AT2G37590.1); Has 1212 Blast hits to 1182 proteins in 84 species: Archae - 0; Bacteria - 4; Metazoa - 69; Fungi - 10; Plants - 1097; Viruses - 0; Other Eukaryotes - 32 (source: NCBI BLink).	---	---	---	---	---
546	AT5G45980	SS-Subnetwork24	24	MS-	MS-	TF-Subnetwork22	22	WUSCHEL related homeobox 8	Arabidopsis thaliana WOX8 protein. Contains similarity to homeodomain transcription factor. Positively regulates early embryonic growth.	WUSCHEL related homeobox 8 (WOX8); CONTAINS InterPro DOMAIN/s: Homeobox (InterPro:IPR001356), Homeodomain-like (InterPro:IPR009057); BEST Arabidopsis thaliana protein match is: homeobox-3 (TAIR:AT2G33880.1); Has 568 Blast hits to 538 proteins in 48 species: Archae - 0; Bacteria - 0; Metazoa - 0; Fungi - 0; Plants - 568; Viruses - 0; Other Eukaryotes - 0 (source: NCBI BLink).	WOX9B	WUSCHEL related homeobox 9B	---	---	---
547	AT5G61620	SS-Subnetwork24	24	MS-	MS-	TF-Subnetwork22	22	myb-like transcription factor family protein	---	myb-like transcription factor family protein; CONTAINS InterPro DOMAIN/s: SANT, DNA-binding (InterPro:IPR001005), Homeodomain-like (InterPro:IPR009057), Myb, DNA-binding (InterPro:IPR014778), Zinc finger, CCHC-type (InterPro:IPR001878), HTH transcriptional regulator, Myb-type, DNA-binding (InterPro:IPR017930), Myb-like DNA-binding domain, SHAQKYF class (InterPro:IPR006447); BEST Arabidopsis thali…	---	---	---	---	---
548	AT1G15050	SS-Subnetwork24	24	MS-	MS-	TF-Subnetwork30	30	indole-3-acetic acid inducible 34	Belongs to auxin inducible gene family.	indole-3-acetic acid inducible 34 (IAA34); FUNCTIONS IN: sequence-specific DNA binding transcription factor activity; INVOLVED IN: response to auxin stimulus; LOCATED IN: nucleus; CONTAINS InterPro DOMAIN/s: Aux/IAA-ARF-dimerisation (InterPro:IPR011525), AUX/IAA protein (InterPro:IPR003311); BEST Arabidopsis thaliana protein match is: indole-3-acetic acid inducible 32 (TAIR:AT2G01200.2); Has 1472…	IAA34	indole-3-acetic acid inducible 34	---	stress	10.1016/j.envpol.2016.03.019
549	AT1G25330	SS-Subnetwork24	24	MS-	MS-	TF-Subnetwork30	30	basic helix-loop-helix (bHLH) DNA-binding superfamily protein	---	basic helix-loop-helix (bHLH) DNA-binding superfamily protein; FUNCTIONS IN: DNA binding, sequence-specific DNA binding transcription factor activity; INVOLVED IN: regulation of transcription; LOCATED IN: nucleus; EXPRESSED IN: 7 plant structures; EXPRESSED DURING: 4 anthesis, C globular stage, petal differentiation and expansion stage; CONTAINS InterPro DOMAIN/s: Helix-loop-helix DNA-binding dom…	HAF	HALF FILLED	---	Response to High Light	10.1105/tpc.113.121061
550	AT1G28160	SS-Subnetwork24	24	MS-	MS-	TF-Subnetwork30	30	Integrase-type DNA-binding superfamily protein	encodes a member of the ERF (ethylene response factor) subfamily B-1 of ERF/AP2 transcription factor family. The protein contains one AP2 domain. There are 15 members in this subfamily including ATERF-3, ATERF-4, ATERF-7, and leafy petiole.	Integrase-type DNA-binding superfamily protein; CONTAINS InterPro DOMAIN/s: DNA-binding, integrase-type (InterPro:IPR016177), Pathogenesis-related transcriptional factor/ERF, DNA-binding (InterPro:IPR001471); BEST Arabidopsis thaliana protein match is: Integrase-type DNA-binding superfamily protein (TAIR:AT5G13910.1); Has 5516 Blast hits to 5465 proteins in 246 species: Archae - 0; Bacteria - 0; …	---	---	---	heat	10.1007/s11103-014-0202-0
551	AT1G32770	SS-Subnetwork24	24	MS-	MS-	TF-Subnetwork30	30	NAC domain containing protein 12	Encodes SND1, a NAC Domain transcription factor involved in secondary wall biosynthesis in fibers. Expressed specifically in interfascicular fibers and xylary fibers in stems. Expressed in the procambium of stem inflorescences and root. May act as a negative regulator of secondary wall thickening in xylary fibers. Acts redundantly with NST1 to control development of secondary walls in siliques.	NAC domain containing protein 12 (NAC012); CONTAINS InterPro DOMAIN/s: No apical meristem (NAM) protein (InterPro:IPR003441); BEST Arabidopsis thaliana protein match is: NAC (No Apical Meristem) domain transcriptional regulator superfamily protein (TAIR:AT2G46770.1); Has 2894 Blast hits to 2888 proteins in 75 species: Archae - 0; Bacteria - 0; Metazoa - 0; Fungi - 0; Plants - 2894; Viruses - 0; O…	SND1	SECONDARY WALL-ASSOCIATED NAC DOMAIN 1	---	Flower	10.1104/pp.15.00433
552	AT1G60280	SS-Subnetwork24	24	MS-	MS-	TF-Subnetwork30	30	NAC domain containing protein 23	---	NAC domain containing protein 23 (NAC023); CONTAINS InterPro DOMAIN/s: No apical meristem (NAM) protein (InterPro:IPR003441); BEST Arabidopsis thaliana protein match is: NAC domain containing protein 24 (TAIR:AT1G60350.1); Has 1617 Blast hits to 1595 proteins in 68 species: Archae - 0; Bacteria - 0; Metazoa - 0; Fungi - 0; Plants - 1617; Viruses - 0; Other Eukaryotes - 0 (source: NCBI BLink).	NAC023	NAC domain containing protein 23	---	defens	10.1126/science.aag1550
553	AT1G62700	SS-Subnetwork24	24	MS-	MS-	TF-Subnetwork30	30	Arabidopsis NAC domain containing protein 26	Encodes a NAC-domain transcription factor. Expressed in the vascular tissue.	Arabidopsis NAC domain containing protein 26 (ANAC026); CONTAINS InterPro DOMAIN/s: No apical meristem (NAM) protein (InterPro:IPR003441); BEST Arabidopsis thaliana protein match is: NAC 007 (TAIR:AT1G12260.1); Has 3282 Blast hits to 3264 proteins in 98 species: Archae - 0; Bacteria - 0; Metazoa - 27; Fungi - 6; Plants - 3017; Viruses - 0; Other Eukaryotes - 232 (source: NCBI BLink).	VND5	VASCULAR RELATED NAC-DOMAIN PROTEIN 5	---	---	---
554	AT1G66170	SS-Subnetwork24	24	MS-	MS-	TF-Subnetwork30	30	RING/FYVE/PHD zinc finger superfamily protein	encodes a PHD-domain containing protein required for male meiosis. Gene is expressed in developing male meiocytes and protein is localized to the nucleus.	MALE MEIOCYTE DEATH 1 (MMD1); FUNCTIONS IN: DNA binding, zinc ion binding; INVOLVED IN: microsporogenesis, regulation of transcription, DNA-dependent, male meiosis; LOCATED IN: nucleus; EXPRESSED IN: sperm cell, flower; EXPRESSED DURING: petal differentiation and expansion stage; CONTAINS InterPro DOMAIN/s: Zinc finger, PHD-type, conserved site (InterPro:IPR019786), Zinc finger, PHD-type (InterPr…	MMD1	MALE MEIOCYTE DEATH 1	---	controls meristem	10.1111/nph.14107
555	AT1G68200	SS-Subnetwork24	24	MS-	MS-	TF-Subnetwork30	30	Zinc finger C-x8-C-x5-C-x3-H type family protein	---	Zinc finger C-x8-C-x5-C-x3-H type family protein; CONTAINS InterPro DOMAIN/s: Zinc finger, CCCH-type (InterPro:IPR000571); BEST Arabidopsis thaliana protein match is: Zinc finger C-x8-C-x5-C-x3-H type family protein (TAIR:AT1G66810.1); Has 1170 Blast hits to 1062 proteins in 230 species: Archae - 0; Bacteria - 0; Metazoa - 455; Fungi - 97; Plants - 305; Viruses - 0; Other Eukaryotes - 313 (source…	---	---	---	regulation of Meristematic activity	10.1111/j.1365-313X.2012.04990.x
556	AT1G69180	SS-Subnetwork24	24	MS-	MS-	TF-Subnetwork30	30	Plant-specific transcription factor YABBY family protein	Putative transcription factor with zinc finger and helix-loop-helix domains, the later similar to HMG boxes. Involved in specifying abaxial cell fate in the carpel. Four putative LFY binding sites (CCANTG) and two potential binding sites for MADS box proteins known as CArG boxes (CC(A/T)6GG) were found in the region spanning 3.8 Kb upstream of the CRC coding region.	CRABS CLAW (CRC); CONTAINS InterPro DOMAIN/s: High mobility group, superfamily (InterPro:IPR009071), YABBY protein (InterPro:IPR006780); BEST Arabidopsis thaliana protein match is: Plant-specific transcription factor YABBY family protein (TAIR:AT1G08465.1); Has 451 Blast hits to 449 proteins in 129 species: Archae - 0; Bacteria - 0; Metazoa - 0; Fungi - 8; Plants - 437; Viruses - 0; Other Eukaryo…	CRC	CRABS CLAW	---	meristem	10.1038/cr.2016.63
557	AT1G77950	SS-Subnetwork24	24	MS-	MS-	TF-Subnetwork30	30	AGAMOUS-like 67	---	AGAMOUS-like 67 (AGL67); FUNCTIONS IN: sequence-specific DNA binding transcription factor activity; INVOLVED IN: regulation of transcription, DNA-dependent; LOCATED IN: nucleus; CONTAINS InterPro DOMAIN/s: Transcription factor, MADS-box (InterPro:IPR002100), Transcription factor, K-box (InterPro:IPR002487); BEST Arabidopsis thaliana protein match is: AGAMOUS-like 66 (TAIR:AT1G77980.1); Has 30201 …	AGL67	AGAMOUS-like 67	---	---	---
558	AT2G27220	SS-Subnetwork24	24	MS-	MS-	TF-Subnetwork30	30	BEL1-like homeodomain 5	---	BEL1-like homeodomain 5 (BLH5); FUNCTIONS IN: DNA binding, sequence-specific DNA binding transcription factor activity; INVOLVED IN: regulation of transcription, DNA-dependent, regulation of transcription; LOCATED IN: nucleus; EXPRESSED IN: embryo, leaf whorl, flower; EXPRESSED DURING: petal differentiation and expansion stage, D bilateral stage; CONTAINS InterPro DOMAIN/s: Homeobox (InterPro:IPR…	BLH5	BEL1-like homeodomain 5	---	meristem	10.1111/j.1365-313X.2012.04975.x
559	AT2G32460	SS-Subnetwork24	24	MS-	MS-	TF-Subnetwork30	30	myb domain protein 101	Member of the R2R3 factor gene family.	myb domain protein 101 (MYB101); CONTAINS InterPro DOMAIN/s: SANT, DNA-binding (InterPro:IPR001005), Homeodomain-like (InterPro:IPR009057), Myb, DNA-binding (InterPro:IPR014778), HTH transcriptional regulator, Myb-type, DNA-binding (InterPro:IPR017930), Homeodomain-related (InterPro:IPR012287), Myb transcription factor (InterPro:IPR015495); BEST Arabidopsis thaliana protein match is: myb domain p…	MYB101	myb domain protein 101	---	---	---
560	AT2G33880	SS-Subnetwork24	24	MS-	MS-	TF-Subnetwork30	30	homeobox-3	Encodes a protein with similarity to WUS type homeodomain protein. Required for meristem growth and development and acts through positive regulation of WUS. Loss of function phenotypes include embryo lethality, hyponastic cotyledons, reduced root development and smaller meristems. Phenotypes can be rescued by addition of sucrose in the growth media. Overexpression can partially rescue the triple …	homeobox-3 (HB-3); CONTAINS InterPro DOMAIN/s: Homeobox (InterPro:IPR001356), Homeodomain-like (InterPro:IPR009057); BEST Arabidopsis thaliana protein match is: WUSCHEL related homeobox 8 (TAIR:AT5G45980.1); Has 671 Blast hits to 615 proteins in 76 species: Archae - 0; Bacteria - 0; Metazoa - 25; Fungi - 22; Plants - 589; Viruses - 0; Other Eukaryotes - 35 (source: NCBI BLink).	WOX9A	WUSCHEL related homeobox 9A	---	---	---
561	AT2G45650	SS-Subnetwork24	24	MS-	MS-	TF-Subnetwork30	30	AGAMOUS-like 6	sequence suggests this encodes a MADS-box transcription factor	AGAMOUS-like 6 (AGL6); FUNCTIONS IN: DNA binding, sequence-specific DNA binding transcription factor activity; INVOLVED IN: vegetative to reproductive phase transition of meristem, floral organ development; LOCATED IN: nucleus; EXPRESSED IN: 8 plant structures; EXPRESSED DURING: C globular stage, F mature embryo stage, petal differentiation and expansion stage, E expanded cotyledon stage; CONTAIN…	AGL6	AGAMOUS-like 6	---	---	---
[truncated: 155 more rows]

## Sheet: Supplementary-Table4
Supplementary Table 4: The average number of connections and the corrected average number of connections (namely Average number of connections / the number of nodes in a subnetwork)
[truncated: 19 more rows]

[truncated: 2 more sheets: Supplementary-Table5, Supplementary-Table6]
